# Supplementary material for: Identification of key player genes in gene regulatory networks
Source: BMC Syst Biol. 2016 Sep 6;10(1):88. doi: 10.1186/s12918-016-0329-5 (PMC5011974; doi:10.1186/s12918-016-0329-5)
Supplement: Additional file 4 — Data.This folder contains GRN files for E. coli, S. cerevisiae, pluripotency network of mouse ESC and breast cancer network modules. (ZIP 278 kb) [file 12918_2016_329_MOESM4_ESM.zip]

Archive with 12 entries (12 files):
- yellow.network.prunned.csv
- turquoise.network.prunned.csv
- red.network.prunned.csv
- pink.network.prunned.csv
- plurinet.csv
- green.network.prunned.csv
- grey.network.prunned.csv
- magenta.network.prunned.csv
- Ecoli2013.csv
- brown.network.prunned.csv
- blue.network.prunned.csv
- black.network.prunned.csv
