# Supplementary material for: Identification of key player genes in gene regulatory networks
Source: BMC Syst Biol. 2016 Sep 6;10(1):88. doi: 10.1186/s12918-016-0329-5 (PMC5011974; doi:10.1186/s12918-016-0329-5)
Supplement: Additional file 4 — Data.This folder contains GRN files for E. coli, S. cerevisiae, pluripotency network of mouse ESC and breast cancer network modules. (ZIP 278 kb) [file 12918_2016_329_MOESM4_ESM.zip › turquoise.network.prunned.csv]

ABHD10	ABT1
ABHD10	ABTB1
ABHD10	ADAM15
ABHD10	ALDOA
ABHD10	AMPD2
ABHD10	ANKRD9
ABHD10	ANUBL1
ABHD10	API5
ABHD10	ARF4
ABHD10	ARL4C
ABHD10	ARMC8
ABHD10	ARPC1A
ABHD10	ASNSD1
ABHD10	ATAD3C
ABHD10	ATF1
ABHD10	ATF2
ABHD10	ATN1
ABHD10	ATP6V1G1
ABHD10	ATR
ABHD10	B4GALNT4
ABHD10	BAX
ABHD10	BBC3
ABHD10	BCAM
ABHD10	BCAS2
ABHD10	BIRC7
ABHD10	BLMH
ABHD10	BMP2K
ABHD10	BMPR1A
ABHD10	BPGM
ABHD10	BRF1
ABHD10	BTBD1
ABHD10	C10orf137
ABHD10	C10orf88
ABHD10	C11orf46
ABHD10	C12orf5
ABHD10	C14orf104
ABHD10	C14orf118
ABHD10	C3orf23
ABHD10	C4orf36
ABHD10	C6orf106
ABHD10	C7orf25
ABHD10	C7orf30
ABHD10	CAB39
ABHD10	CALCOCO2
ABHD10	CARD8
ABHD10	CARM1
ABHD10	CBLL1
ABHD10	CCDC108
ABHD10	CCDC132
ABHD10	CCDC34
ABHD10	CCDC89
ABHD10	CD151
ABHD10	CDH24
ABHD10	CEBPA
ABHD10	CENPB
ABHD10	CER1
ABHD10	CHUK
ABHD10	CLDN12
ABHD10	CLTA
ABHD10	COX6A2
ABHD10	CPD
ABHD10	CUL2
ABHD10	DCK
ABHD10	DCLRE1C
ABHD10	DCTN3
ABHD10	DDX1
ABHD10	DENND4A
ABHD10	DES
ABHD10	DFFA
ABHD10	DGCR6L
ABHD10	DHX36
ABHD10	DHX40
ABHD10	DMAP1
ABHD10	DPP8
ABHD10	DR1
ABHD10	DRD4
ABHD10	DUSP11
ABHD10	DUSP19
ABHD10	EBPL
ABHD10	EEF1DP3
ABHD10	ELAVL1
ABHD10	EN2
ABHD10	ENG
ABHD10	ENPEP
ABHD10	ENTPD6
ABHD10	EPHA8
ABHD10	ERCC2
ABHD10	EVX1
ABHD10	FAM103A1
ABHD10	FAM109A
ABHD10	FBXL12
ABHD10	FBXO4
ABHD10	FOXC2
ABHD10	FPGS
ABHD10	FRMD4A
ABHD10	FUZ
ABHD10	FZD6
ABHD10	GADD45A
ABHD10	GALR3
ABHD10	GGT6
ABHD10	GJC1
ABHD10	GLTSCR1
ABHD10	GNA13
ABHD10	GNAI3
ABHD10	GPR150
ABHD10	GPR153
ABHD10	GPR156
ABHD10	GPR78
ABHD10	GRIN2D
ABHD10	GTF2A2
ABHD10	GTPBP10
ABHD10	GZF1
ABHD10	HCN2
ABHD10	HCN4
ABHD10	HERC1
ABHD10	HERC4
ABHD10	HES4
ABHD10	HESX1
ABHD10	HIAT1
ABHD10	HLX
ABHD10	HMG20A
ABHD10	HSPA5
ABHD10	IDH3A
ABHD10	IL17RC
ABHD10	IMPACT
ABHD10	INTS3
ABHD10	IRAK1
ABHD10	IRX3
ABHD10	ISL2
ABHD10	KIFC3
ABHD10	KLHL23
ABHD10	KLHL7
ABHD10	KRT7
ABHD10	LACTB
ABHD10	LAS1L
ABHD10	LCE2D
ABHD10	LIG4
ABHD10	LMNA
ABHD10	LPPR4
ABHD10	LRP3
ABHD10	LZTR1
ABHD10	MAFK
ABHD10	MAP3K10
ABHD10	MAP3K9
ABHD10	MAP4K3
ABHD10	MARCH7
ABHD10	MCAT
ABHD10	MED17
ABHD10	MEGF8
ABHD10	MGAT1
ABHD10	MINPP1
ABHD10	MOSPD1
ABHD10	MTERF
ABHD10	MTMR6
ABHD10	MTO1
ABHD10	MYNN
ABHD10	NDST1
ABHD10	NELF
ABHD10	NFE2L2
ABHD10	NFXL1
ABHD10	NKAP
ABHD10	NMD3
ABHD10	NUP214
ABHD10	NUPL2
ABHD10	OPA3
ABHD10	ORC4L
ABHD10	P2RY4
ABHD10	PAFAH1B1
ABHD10	PARP16
ABHD10	PCYOX1L
ABHD10	PCYT2
ABHD10	PDE8A
ABHD10	PGF
ABHD10	PHOX2A
ABHD10	PIGA
ABHD10	PIK3C2A
ABHD10	PIK3CB
ABHD10	PKN2
ABHD10	PMAIP1
ABHD10	PPP2R2A
ABHD10	PQLC3
ABHD10	PRKACA
ABHD10	PRPF4B
ABHD10	PRPSAP1
ABHD10	PRPSAP2
ABHD10	PRR5
ABHD10	PSMB7
ABHD10	RAB33B
ABHD10	RABGEF1
ABHD10	RAPGEF1
ABHD10	RCOR2
ABHD10	RELA
ABHD10	RFX1
ABHD10	RFXAP
ABHD10	RHBDL1
ABHD10	RINT1
ABHD10	RNASEH2B
ABHD10	RNF111
ABHD10	RNF6
ABHD10	RNPEPL1
ABHD10	ROGDI
ABHD10	RPAP3
ABHD10	RRBP1
ABHD10	RSBN1
ABHD10	RUNDC2A
ABHD10	SACM1L
ABHD10	SCMH1
ABHD10	SCRT1
ABHD10	SCRT2
ABHD10	SENP6
ABHD10	SIPA1L1
ABHD10	SIRT5
ABHD10	SIVA1
ABHD10	SKI
ABHD10	SKIL
ABHD10	SLBP
ABHD10	SLC11A2
ABHD10	SLC15A4
ABHD10	SLC25A29
ABHD10	SLC30A5
ABHD10	SLC33A1
ABHD10	SLC37A3
ABHD10	SLC46A3
ABHD10	SLC6A8
ABHD10	SLTM
ABHD10	SMAD4
ABHD10	SNX16
ABHD10	SOCS6
ABHD10	SOX1
ABHD10	SOX18
ABHD10	SPAG9
ABHD10	SPNS1
ABHD10	SRBD1
ABHD10	STAG1
ABHD10	STIM2
ABHD10	STOML2
ABHD10	SUPV3L1
ABHD10	TAF1B
ABHD10	TAPBP
ABHD10	TASP1
ABHD10	TCERG1
ABHD10	TEPP
ABHD10	TERF1
ABHD10	THAP9
ABHD10	THOC7
ABHD10	TIMM10
ABHD10	TMEM165
ABHD10	TMEM67
ABHD10	TNK2
ABHD10	TOP2B
ABHD10	TRAF6
ABHD10	TYROBP
ABHD10	UBE2G1
ABHD10	UBE2N
ABHD10	UBE2Q2
ABHD10	UBL4A
ABHD10	UBL5
ABHD10	UBLCP1
ABHD10	UPF2
ABHD10	USP8
ABHD10	USPL1
ABHD10	UTS2R
ABHD10	VBP1
ABHD10	VTA1
ABHD10	VWA1
ABHD10	WBP2
ABHD10	YEATS4
ABHD10	YIPF4
ABHD10	YTHDC1
ABHD10	ZBTB17
ABHD10	ZBTB33
ABHD10	ZC3H15
ABHD10	ZDHHC15
ABHD10	ZFP28
ABHD10	ZMYM4
ABHD10	ZNF143
ABHD10	ZNF146
ABHD10	ZNF180
ABHD10	ZNF185
ABHD10	ZNF200
ABHD10	ZNF227
ABHD10	ZNF267
ABHD10	ZNF273
ABHD10	ZNF33B
ABHD10	ZNF384
ABHD10	ZNF41
ABHD10	ZNF498
ABHD10	ZNF567
ABHD10	ZNF57
ABHD10	ZNF570
ABHD10	ZNF575
ABHD10	ZNF579
ABHD10	ZNF784
ABHD10	ZSCAN10
ABT1	ABTB1
ABT1	ADAM15
ABT1	ALDOA
ABT1	AMPD2
ABT1	ANKRD9
ABT1	ANUBL1
ABT1	API5
ABT1	ARF4
ABT1	ARL4C
ABT1	ARMC8
ABT1	ARPC1A
ABT1	ASNSD1
ABT1	ATAD3C
ABT1	ATF1
ABT1	ATF2
ABT1	ATN1
ABT1	ATP6V1G1
ABT1	ATR
ABT1	B4GALNT4
ABT1	BAX
ABT1	BBC3
ABT1	BCAM
ABT1	BCAS2
ABT1	BIRC7
ABT1	BLMH
ABT1	BMP2K
ABT1	BMPR1A
ABT1	BPGM
ABT1	BRF1
ABT1	BTBD1
ABT1	C10orf137
ABT1	C10orf88
ABT1	C11orf46
ABT1	C12orf5
ABT1	C14orf104
ABT1	C14orf118
ABT1	C3orf23
ABT1	C6orf106
ABT1	C7orf25
ABT1	C7orf30
ABT1	CAB39
ABT1	CALCOCO2
ABT1	CARD8
ABT1	CARM1
ABT1	CBLL1
ABT1	CCDC108
ABT1	CCDC132
ABT1	CCDC34
ABT1	CCDC89
ABT1	CD151
ABT1	CDH24
ABT1	CEBPA
ABT1	CENPB
ABT1	CER1
ABT1	CHUK
ABT1	CLDN12
ABT1	CLTA
ABT1	COX6A2
ABT1	CPD
ABT1	CUL2
ABT1	DCK
ABT1	DCLRE1C
ABT1	DCTN3
ABT1	DDX1
ABT1	DENND4A
ABT1	DES
ABT1	DFFA
ABT1	DGCR6L
ABT1	DHX36
ABT1	DHX40
ABT1	DMAP1
ABT1	DPP8
ABT1	DR1
ABT1	DRD4
ABT1	DUSP11
ABT1	DUSP19
ABT1	EBPL
ABT1	EEF1DP3
ABT1	ELAVL1
ABT1	EN2
ABT1	ENG
ABT1	ENPEP
ABT1	ENTPD6
ABT1	EPHA8
ABT1	ERCC2
ABT1	EVX1
ABT1	FAM103A1
ABT1	FAM109A
ABT1	FBXL12
ABT1	FBXO4
ABT1	FOXC2
ABT1	FPGS
ABT1	FRMD4A
ABT1	FUZ
ABT1	FZD6
ABT1	GADD45A
ABT1	GALR3
ABT1	GGT6
ABT1	GJC1
ABT1	GLTSCR1
ABT1	GNA13
ABT1	GNAI3
ABT1	GPR150
ABT1	GPR153
ABT1	GPR156
ABT1	GPR78
ABT1	GRIN2D
ABT1	GTF2A2
ABT1	GTPBP10
ABT1	GZF1
ABT1	HCN2
ABT1	HCN4
ABT1	HERC1
ABT1	HERC4
ABT1	HES4
ABT1	HESX1
ABT1	HIAT1
ABT1	HLX
ABT1	HMG20A
ABT1	HSPA5
ABT1	IDH3A
ABT1	IL17RC
ABT1	IMPACT
ABT1	INTS3
ABT1	IRAK1
ABT1	IRX3
ABT1	ISL2
ABT1	KIFC3
ABT1	KLHL23
ABT1	KLHL7
ABT1	LACTB
ABT1	LAS1L
ABT1	LCE2D
ABT1	LIG4
ABT1	LMNA
ABT1	LPPR4
ABT1	LRP3
ABT1	LZTR1
ABT1	MAFK
ABT1	MAP3K10
ABT1	MAP3K9
ABT1	MAP4K3
ABT1	MARCH7
ABT1	MCAT
ABT1	MED17
ABT1	MEGF8
ABT1	MGAT1
ABT1	MINPP1
ABT1	MOSPD1
ABT1	MTERF
ABT1	MTMR6
ABT1	MTO1
ABT1	MYNN
ABT1	NDST1
ABT1	NELF
ABT1	NFE2L2
ABT1	NFXL1
ABT1	NKAP
ABT1	NMD3
ABT1	NUP214
ABT1	NUPL2
ABT1	OPA3
ABT1	ORC4L
ABT1	P2RY4
ABT1	PAFAH1B1
ABT1	PARP16
ABT1	PCYOX1L
ABT1	PCYT2
ABT1	PDE8A
ABT1	PGF
ABT1	PHOX2A
ABT1	PIGA
ABT1	PIK3C2A
ABT1	PIK3CB
ABT1	PKN2
ABT1	PMAIP1
ABT1	PPP2R2A
ABT1	PQLC3
ABT1	PRKACA
ABT1	PRPF4B
ABT1	PRPSAP1
ABT1	PRPSAP2
ABT1	PRR5
ABT1	RAB33B
ABT1	RABGEF1
ABT1	RAPGEF1
ABT1	RCOR2
ABT1	RELA
ABT1	RFX1
ABT1	RFXAP
ABT1	RHBDL1
ABT1	RINT1
ABT1	RNASEH2B
ABT1	RNF111
ABT1	RNF6
ABT1	RNPEPL1
ABT1	ROGDI
ABT1	RPAP3
ABT1	RRBP1
ABT1	RSBN1
ABT1	RUNDC2A
ABT1	SACM1L
ABT1	SCMH1
ABT1	SCRT1
ABT1	SCRT2
ABT1	SENP6
ABT1	SIPA1L1
ABT1	SIRT5
ABT1	SKI
ABT1	SKIL
ABT1	SLBP
ABT1	SLC11A2
ABT1	SLC15A4
ABT1	SLC25A29
ABT1	SLC30A5
ABT1	SLC33A1
ABT1	SLC37A3
ABT1	SLC46A3
ABT1	SLC6A8
ABT1	SLTM
ABT1	SMAD4
ABT1	SNX16
ABT1	SOCS6
ABT1	SOX1
ABT1	SOX18
ABT1	SPAG9
ABT1	SPNS1
ABT1	SRBD1
ABT1	STAG1
ABT1	STIM2
ABT1	SUPV3L1
ABT1	TAF1B
ABT1	TAPBP
ABT1	TASP1
ABT1	TCERG1
ABT1	TEPP
ABT1	TERF1
ABT1	THAP9
ABT1	THOC7
ABT1	TIMM10
ABT1	TMEM165
ABT1	TMEM67
ABT1	TNK2
ABT1	TOP2B
ABT1	TRAF6
ABT1	TYROBP
ABT1	UBE2G1
ABT1	UBE2N
ABT1	UBE2Q2
ABT1	UBL4A
ABT1	UBL5
ABT1	UBLCP1
ABT1	UPF2
ABT1	USP8
ABT1	USPL1
ABT1	UTS2R
ABT1	VBP1
ABT1	VTA1
ABT1	VWA1
ABT1	WBP2
ABT1	YEATS4
ABT1	YIPF4
ABT1	YTHDC1
ABT1	ZBTB17
ABT1	ZBTB33
ABT1	ZC3H15
ABT1	ZDHHC15
ABT1	ZFP28
ABT1	ZMYM4
ABT1	ZNF143
ABT1	ZNF146
ABT1	ZNF180
ABT1	ZNF185
ABT1	ZNF200
ABT1	ZNF227
ABT1	ZNF267
ABT1	ZNF273
ABT1	ZNF33B
ABT1	ZNF384
ABT1	ZNF41
ABT1	ZNF498
ABT1	ZNF567
ABT1	ZNF57
ABT1	ZNF570
ABT1	ZNF575
ABT1	ZNF579
ABT1	ZNF784
ABT1	ZSCAN10
ABTB1	ADAM15
ABTB1	ALDOA
ABTB1	AMPD2
ABTB1	ANKRD9
ABTB1	ANUBL1
ABTB1	API5
ABTB1	ARF4
ABTB1	ARL4C
ABTB1	ARMC8
ABTB1	ARPC1A
ABTB1	ASNSD1
ABTB1	ATAD3C
ABTB1	ATF1
ABTB1	ATF2
ABTB1	ATN1
ABTB1	ATP6V1G1
ABTB1	ATR
ABTB1	B4GALNT4
ABTB1	BAX
ABTB1	BBC3
ABTB1	BCAM
ABTB1	BCAS2
ABTB1	BIRC7
ABTB1	BLMH
ABTB1	BMP2K
ABTB1	BMPR1A
ABTB1	BPGM
ABTB1	BRF1
ABTB1	BTBD1
ABTB1	C10orf137
ABTB1	C10orf88
ABTB1	C11orf46
ABTB1	C12orf5
ABTB1	C14orf104
ABTB1	C14orf118
ABTB1	C3orf23
ABTB1	C4orf36
ABTB1	C6orf106
ABTB1	C7orf25
ABTB1	C7orf30
ABTB1	CAB39
ABTB1	CALCOCO2
ABTB1	CARD8
ABTB1	CARM1
ABTB1	CBLL1
ABTB1	CCDC108
ABTB1	CCDC132
ABTB1	CCDC34
ABTB1	CCDC89
ABTB1	CD151
ABTB1	CDH24
ABTB1	CEBPA
ABTB1	CENPB
ABTB1	CER1
ABTB1	CHUK
ABTB1	CLDN12
ABTB1	CLTA
ABTB1	COX6A2
ABTB1	CPD
ABTB1	CUL2
ABTB1	DCK
ABTB1	DCLRE1C
ABTB1	DCTN3
ABTB1	DDX1
ABTB1	DENND4A
ABTB1	DES
ABTB1	DFFA
ABTB1	DGCR6L
ABTB1	DHX36
ABTB1	DHX40
ABTB1	DMAP1
ABTB1	DPP8
ABTB1	DR1
ABTB1	DRD4
ABTB1	DUSP11
ABTB1	DUSP19
ABTB1	EBPL
ABTB1	EEF1DP3
ABTB1	ELAVL1
ABTB1	EN2
ABTB1	ENG
ABTB1	ENPEP
ABTB1	ENTPD6
ABTB1	EPHA8
ABTB1	ERCC2
ABTB1	EVX1
ABTB1	FAM103A1
ABTB1	FAM109A
ABTB1	FBXL12
ABTB1	FBXO4
ABTB1	FOXC2
ABTB1	FPGS
ABTB1	FRMD4A
ABTB1	FUZ
ABTB1	FZD6
ABTB1	GADD45A
ABTB1	GALR3
ABTB1	GGT6
ABTB1	GJC1
ABTB1	GLTSCR1
ABTB1	GNA13
ABTB1	GNAI3
ABTB1	GPR150
ABTB1	GPR153
ABTB1	GPR156
ABTB1	GPR78
ABTB1	GRIN2D
ABTB1	GTF2A2
ABTB1	GTPBP10
ABTB1	GZF1
ABTB1	HCN2
ABTB1	HCN4
ABTB1	HERC1
ABTB1	HERC4
ABTB1	HES4
ABTB1	HESX1
ABTB1	HIAT1
ABTB1	HLX
ABTB1	HMG20A
ABTB1	HSPA5
ABTB1	IDH3A
ABTB1	IL17RC
ABTB1	IMPACT
ABTB1	INTS3
ABTB1	IRAK1
ABTB1	IRX3
ABTB1	ISL2
ABTB1	KIFC3
ABTB1	KLHL23
ABTB1	KLHL7
ABTB1	KRT7
ABTB1	LACTB
ABTB1	LAS1L
ABTB1	LCE2D
ABTB1	LIG4
ABTB1	LMNA
ABTB1	LPPR4
ABTB1	LRP3
ABTB1	LZTR1
ABTB1	MAFK
ABTB1	MAP3K10
ABTB1	MAP3K9
ABTB1	MAP4K3
ABTB1	MARCH7
ABTB1	MCAT
ABTB1	MED17
ABTB1	MEGF8
ABTB1	MGAT1
ABTB1	MINPP1
ABTB1	MOSPD1
ABTB1	MTERF
ABTB1	MTMR6
ABTB1	MTO1
ABTB1	MYNN
ABTB1	NDST1
ABTB1	NELF
ABTB1	NFE2L2
ABTB1	NFXL1
ABTB1	NKAP
ABTB1	NMD3
ABTB1	NUP214
ABTB1	NUPL2
ABTB1	OPA3
ABTB1	ORC4L
ABTB1	P2RY4
ABTB1	PAFAH1B1
ABTB1	PARP16
ABTB1	PCYOX1L
ABTB1	PCYT2
ABTB1	PDE8A
ABTB1	PGF
ABTB1	PHOX2A
ABTB1	PIGA
ABTB1	PIK3C2A
ABTB1	PIK3CB
ABTB1	PKN2
ABTB1	PMAIP1
ABTB1	PPP2R2A
ABTB1	PQLC3
ABTB1	PRKACA
ABTB1	PRPF4B
ABTB1	PRPSAP1
ABTB1	PRPSAP2
ABTB1	PRR5
ABTB1	PSMB7
ABTB1	RAB33B
ABTB1	RABGEF1
ABTB1	RAPGEF1
ABTB1	RCOR2
ABTB1	RELA
ABTB1	RFX1
ABTB1	RFXAP
ABTB1	RHBDL1
ABTB1	RINT1
ABTB1	RNASEH2B
ABTB1	RNF111
ABTB1	RNF6
ABTB1	RNPEPL1
ABTB1	ROGDI
ABTB1	RPAP3
ABTB1	RRBP1
ABTB1	RSBN1
ABTB1	RUNDC2A
ABTB1	SACM1L
ABTB1	SCMH1
ABTB1	SCRT1
ABTB1	SCRT2
ABTB1	SENP6
ABTB1	SIPA1L1
ABTB1	SIRT5
ABTB1	SKI
ABTB1	SKIL
ABTB1	SLBP
ABTB1	SLC11A2
ABTB1	SLC15A4
ABTB1	SLC25A29
ABTB1	SLC30A5
ABTB1	SLC33A1
ABTB1	SLC37A3
ABTB1	SLC46A3
ABTB1	SLC6A8
ABTB1	SLTM
ABTB1	SMAD4
ABTB1	SNX16
ABTB1	SOCS6
ABTB1	SOX1
ABTB1	SOX18
ABTB1	SPAG9
ABTB1	SPNS1
ABTB1	SRBD1
ABTB1	STAG1
ABTB1	STIM2
ABTB1	STOML2
ABTB1	SUPV3L1
ABTB1	TAF1B
ABTB1	TAPBP
ABTB1	TASP1
ABTB1	TCERG1
ABTB1	TEPP
ABTB1	TERF1
ABTB1	THAP9
ABTB1	THOC7
ABTB1	TIMM10
ABTB1	TMEM165
ABTB1	TMEM67
ABTB1	TNK2
ABTB1	TOP2B
ABTB1	TRAF6
ABTB1	TYROBP
ABTB1	UBE2G1
ABTB1	UBE2N
ABTB1	UBE2Q2
ABTB1	UBL4A
ABTB1	UBL5
ABTB1	UBLCP1
ABTB1	UPF2
ABTB1	USP8
ABTB1	USPL1
ABTB1	UTS2R
ABTB1	VBP1
ABTB1	VTA1
ABTB1	VWA1
ABTB1	WBP2
ABTB1	YEATS4
ABTB1	YIPF4
ABTB1	YTHDC1
ABTB1	ZBTB17
ABTB1	ZBTB33
ABTB1	ZC3H15
ABTB1	ZDHHC15
ABTB1	ZFP28
ABTB1	ZMYM4
ABTB1	ZNF143
ABTB1	ZNF146
ABTB1	ZNF180
ABTB1	ZNF185
ABTB1	ZNF200
ABTB1	ZNF227
ABTB1	ZNF267
ABTB1	ZNF273
ABTB1	ZNF33B
ABTB1	ZNF384
ABTB1	ZNF41
ABTB1	ZNF498
ABTB1	ZNF567
ABTB1	ZNF57
ABTB1	ZNF570
ABTB1	ZNF575
ABTB1	ZNF579
ABTB1	ZNF784
ABTB1	ZSCAN10
ADAM15	ALDOA
ADAM15	AMPD2
ADAM15	ANKRD9
ADAM15	ANUBL1
ADAM15	API5
ADAM15	ARF4
ADAM15	ARL4C
ADAM15	ARMC8
ADAM15	ARPC1A
ADAM15	ASNSD1
ADAM15	ATAD3C
ADAM15	ATF1
ADAM15	ATF2
ADAM15	ATN1
ADAM15	ATP6V1G1
ADAM15	ATR
ADAM15	B4GALNT4
ADAM15	BAX
ADAM15	BBC3
ADAM15	BCAM
ADAM15	BCAS2
ADAM15	BIRC7
ADAM15	BLMH
ADAM15	BMP2K
ADAM15	BMPR1A
ADAM15	BPGM
ADAM15	BRF1
ADAM15	BTBD1
ADAM15	C10orf137
ADAM15	C10orf88
ADAM15	C11orf46
ADAM15	C12orf5
ADAM15	C14orf104
ADAM15	C14orf118
ADAM15	C3orf23
ADAM15	C4orf36
ADAM15	C6orf106
ADAM15	C7orf25
ADAM15	C7orf30
ADAM15	CAB39
ADAM15	CALCOCO2
ADAM15	CARD8
ADAM15	CARM1
ADAM15	CBLL1
ADAM15	CCDC108
ADAM15	CCDC132
ADAM15	CCDC34
ADAM15	CCDC89
ADAM15	CD151
ADAM15	CDH24
ADAM15	CEBPA
ADAM15	CENPB
ADAM15	CER1
ADAM15	CHUK
ADAM15	CLDN12
ADAM15	CLTA
ADAM15	COX6A2
ADAM15	CPD
ADAM15	CUL2
ADAM15	DCK
ADAM15	DCLRE1C
ADAM15	DCTN3
ADAM15	DDX1
ADAM15	DENND4A
ADAM15	DES
ADAM15	DFFA
ADAM15	DGCR6L
ADAM15	DHX36
ADAM15	DHX40
ADAM15	DMAP1
ADAM15	DPP8
ADAM15	DR1
ADAM15	DRD4
ADAM15	DUSP11
ADAM15	DUSP19
ADAM15	EBPL
ADAM15	EEF1DP3
ADAM15	ELAVL1
ADAM15	EN2
ADAM15	ENG
ADAM15	ENPEP
ADAM15	ENTPD6
ADAM15	EPHA8
ADAM15	ERCC2
ADAM15	EVX1
ADAM15	FAM103A1
ADAM15	FAM109A
ADAM15	FBXL12
ADAM15	FBXO4
ADAM15	FOXC2
ADAM15	FPGS
ADAM15	FRMD4A
ADAM15	FUZ
ADAM15	FZD6
ADAM15	GADD45A
ADAM15	GALR3
ADAM15	GGT6
ADAM15	GJC1
ADAM15	GLTSCR1
ADAM15	GNA13
ADAM15	GNAI3
ADAM15	GPR150
ADAM15	GPR153
ADAM15	GPR156
ADAM15	GPR78
ADAM15	GRIN2D
ADAM15	GTF2A2
ADAM15	GTPBP10
ADAM15	GZF1
ADAM15	HCN2
ADAM15	HCN4
ADAM15	HERC1
ADAM15	HERC4
ADAM15	HES4
ADAM15	HESX1
ADAM15	HIAT1
ADAM15	HLX
ADAM15	HMG20A
ADAM15	HSPA5
ADAM15	IDH3A
ADAM15	IL17RC
ADAM15	IMPACT
ADAM15	INTS3
ADAM15	IRAK1
ADAM15	IRX3
ADAM15	ISL2
ADAM15	KIFC3
ADAM15	KLHL23
ADAM15	KLHL7
ADAM15	KRT7
ADAM15	LACTB
ADAM15	LAS1L
ADAM15	LCE2D
ADAM15	LIG4
ADAM15	LMNA
ADAM15	LPPR4
ADAM15	LRP3
ADAM15	LZTR1
ADAM15	MAFK
ADAM15	MAP3K10
ADAM15	MAP3K9
ADAM15	MAP4K3
ADAM15	MARCH7
ADAM15	MCAT
ADAM15	MED17
ADAM15	MEGF8
ADAM15	MGAT1
ADAM15	MINPP1
ADAM15	MOSPD1
ADAM15	MTERF
ADAM15	MTMR6
ADAM15	MTO1
ADAM15	MYNN
ADAM15	NDST1
ADAM15	NELF
ADAM15	NFE2L2
ADAM15	NFXL1
ADAM15	NKAP
ADAM15	NMD3
ADAM15	NUP214
ADAM15	NUPL2
ADAM15	OPA3
ADAM15	ORC4L
ADAM15	P2RY4
ADAM15	PAFAH1B1
ADAM15	PARP16
ADAM15	PCYOX1L
ADAM15	PCYT2
ADAM15	PDE8A
ADAM15	PGF
ADAM15	PHOX2A
ADAM15	PIGA
ADAM15	PIK3C2A
ADAM15	PIK3CB
ADAM15	PKN2
ADAM15	PMAIP1
ADAM15	PPP2R2A
ADAM15	PQLC3
ADAM15	PRKACA
ADAM15	PRPF4B
ADAM15	PRPSAP1
ADAM15	PRPSAP2
ADAM15	PRR5
ADAM15	PSMB7
ADAM15	RAB33B
ADAM15	RABGEF1
ADAM15	RAPGEF1
ADAM15	RCOR2
ADAM15	RELA
ADAM15	RFX1
ADAM15	RFXAP
ADAM15	RHBDL1
ADAM15	RINT1
ADAM15	RNASEH2B
ADAM15	RNF111
ADAM15	RNF6
ADAM15	RNPEPL1
ADAM15	ROGDI
ADAM15	RPAP3
ADAM15	RRBP1
ADAM15	RSBN1
ADAM15	RUNDC2A
ADAM15	SACM1L
ADAM15	SCMH1
ADAM15	SCRT1
ADAM15	SCRT2
ADAM15	SENP6
ADAM15	SIPA1L1
ADAM15	SIRT5
ADAM15	SIVA1
ADAM15	SKI
ADAM15	SKIL
ADAM15	SLBP
ADAM15	SLC11A2
ADAM15	SLC15A4
ADAM15	SLC25A29
ADAM15	SLC30A5
ADAM15	SLC33A1
ADAM15	SLC37A3
ADAM15	SLC46A3
ADAM15	SLC6A8
ADAM15	SLTM
ADAM15	SMAD4
ADAM15	SNX16
ADAM15	SOCS6
ADAM15	SOX1
ADAM15	SOX18
ADAM15	SPAG9
ADAM15	SPNS1
ADAM15	SRBD1
ADAM15	STAG1
ADAM15	STIM2
ADAM15	STOML2
ADAM15	SUPV3L1
ADAM15	TAF1B
ADAM15	TAPBP
ADAM15	TASP1
ADAM15	TCERG1
ADAM15	TEPP
ADAM15	TERF1
ADAM15	THAP9
ADAM15	THOC7
ADAM15	TIMM10
ADAM15	TMEM165
ADAM15	TMEM67
ADAM15	TNK2
ADAM15	TOP2B
ADAM15	TRAF6
ADAM15	TYROBP
ADAM15	UBE2G1
ADAM15	UBE2N
ADAM15	UBE2Q2
ADAM15	UBL4A
ADAM15	UBL5
ADAM15	UBLCP1
ADAM15	UPF2
ADAM15	USP8
ADAM15	USPL1
ADAM15	UTS2R
ADAM15	VBP1
ADAM15	VTA1
ADAM15	VWA1
ADAM15	WBP2
ADAM15	YEATS4
ADAM15	YIPF4
ADAM15	YTHDC1
ADAM15	ZBTB17
ADAM15	ZBTB33
ADAM15	ZC3H15
ADAM15	ZDHHC15
ADAM15	ZFP28
ADAM15	ZMYM4
ADAM15	ZNF143
ADAM15	ZNF146
ADAM15	ZNF180
ADAM15	ZNF185
ADAM15	ZNF200
ADAM15	ZNF227
ADAM15	ZNF267
ADAM15	ZNF273
ADAM15	ZNF33B
ADAM15	ZNF384
ADAM15	ZNF41
ADAM15	ZNF498
ADAM15	ZNF567
ADAM15	ZNF57
ADAM15	ZNF570
ADAM15	ZNF575
ADAM15	ZNF579
ADAM15	ZNF784
ADAM15	ZSCAN10
ALDOA	AMPD2
ALDOA	ANKRD9
ALDOA	ANUBL1
ALDOA	API5
ALDOA	ARF4
ALDOA	ARL4C
ALDOA	ARMC8
ALDOA	ARPC1A
ALDOA	ASNSD1
ALDOA	ATAD3C
ALDOA	ATF1
ALDOA	ATF2
ALDOA	ATN1
ALDOA	ATP6V1G1
ALDOA	ATR
ALDOA	B4GALNT4
ALDOA	BAX
ALDOA	BBC3
ALDOA	BCAM
ALDOA	BCAS2
ALDOA	BIRC7
ALDOA	BLMH
ALDOA	BMP2K
ALDOA	BMPR1A
ALDOA	BPGM
ALDOA	BRF1
ALDOA	BTBD1
ALDOA	C10orf137
ALDOA	C10orf88
ALDOA	C11orf46
ALDOA	C12orf5
ALDOA	C14orf104
ALDOA	C14orf118
ALDOA	C3orf23
ALDOA	C4orf36
ALDOA	C6orf106
ALDOA	C7orf25
ALDOA	C7orf30
ALDOA	CAB39
ALDOA	CALCOCO2
ALDOA	CARD8
ALDOA	CARM1
ALDOA	CBLL1
ALDOA	CCDC108
ALDOA	CCDC132
ALDOA	CCDC34
ALDOA	CCDC89
ALDOA	CD151
ALDOA	CDH24
ALDOA	CEBPA
ALDOA	CENPB
ALDOA	CER1
ALDOA	CHUK
ALDOA	CLDN12
ALDOA	CLTA
ALDOA	COX6A2
ALDOA	CPD
ALDOA	CUL2
ALDOA	DCK
ALDOA	DCLRE1C
ALDOA	DCTN3
ALDOA	DDX1
ALDOA	DENND4A
ALDOA	DES
ALDOA	DFFA
ALDOA	DGCR6L
ALDOA	DHX36
ALDOA	DHX40
ALDOA	DMAP1
ALDOA	DPP8
ALDOA	DR1
ALDOA	DRD4
ALDOA	DUSP11
ALDOA	DUSP19
ALDOA	EBPL
ALDOA	EEF1DP3
ALDOA	ELAVL1
ALDOA	EN2
ALDOA	ENG
ALDOA	ENPEP
ALDOA	ENTPD6
ALDOA	EPHA8
ALDOA	ERCC2
ALDOA	EVX1
ALDOA	FAM103A1
ALDOA	FAM109A
ALDOA	FBXL12
ALDOA	FBXO4
ALDOA	FOXC2
ALDOA	FPGS
ALDOA	FRMD4A
ALDOA	FUZ
ALDOA	FZD6
ALDOA	GADD45A
ALDOA	GALR3
ALDOA	GGT6
ALDOA	GJC1
ALDOA	GLTSCR1
ALDOA	GNA13
ALDOA	GNAI3
ALDOA	GPR150
ALDOA	GPR153
ALDOA	GPR156
ALDOA	GPR78
ALDOA	GRIN2D
ALDOA	GTF2A2
ALDOA	GTPBP10
ALDOA	GZF1
ALDOA	HCN2
ALDOA	HCN4
ALDOA	HERC1
ALDOA	HERC4
ALDOA	HES4
ALDOA	HESX1
ALDOA	HIAT1
ALDOA	HLX
ALDOA	HMG20A
ALDOA	HSPA5
ALDOA	IDH3A
ALDOA	IL17RC
ALDOA	IMPACT
ALDOA	INTS3
ALDOA	IRAK1
ALDOA	IRX3
ALDOA	ISL2
ALDOA	KIFC3
ALDOA	KLHL23
ALDOA	KLHL7
ALDOA	KRT7
ALDOA	LACTB
ALDOA	LAS1L
ALDOA	LCE2D
ALDOA	LIG4
ALDOA	LMNA
ALDOA	LPPR4
ALDOA	LRP3
ALDOA	LZTR1
ALDOA	MAFK
ALDOA	MAP3K10
ALDOA	MAP3K9
ALDOA	MAP4K3
ALDOA	MARCH7
ALDOA	MCAT
ALDOA	MED17
ALDOA	MEGF8
ALDOA	MGAT1
ALDOA	MINPP1
ALDOA	MOSPD1
ALDOA	MTERF
ALDOA	MTMR6
ALDOA	MTO1
ALDOA	MYNN
ALDOA	NDST1
ALDOA	NELF
ALDOA	NFE2L2
ALDOA	NFXL1
ALDOA	NKAP
ALDOA	NMD3
ALDOA	NUP214
ALDOA	NUPL2
ALDOA	OPA3
ALDOA	ORC4L
ALDOA	P2RY4
ALDOA	PAFAH1B1
ALDOA	PARP16
ALDOA	PCYOX1L
ALDOA	PCYT2
ALDOA	PDE8A
ALDOA	PGF
ALDOA	PHOX2A
ALDOA	PIGA
ALDOA	PIK3C2A
ALDOA	PIK3CB
ALDOA	PKN2
ALDOA	PMAIP1
ALDOA	PPP2R2A
ALDOA	PQLC3
ALDOA	PRKACA
ALDOA	PRPF4B
ALDOA	PRPSAP1
ALDOA	PRPSAP2
ALDOA	PRR5
ALDOA	PSMB7
ALDOA	RAB33B
ALDOA	RABGEF1
ALDOA	RAPGEF1
ALDOA	RCOR2
ALDOA	RELA
ALDOA	RFX1
ALDOA	RFXAP
ALDOA	RHBDL1
ALDOA	RINT1
ALDOA	RNASEH2B
ALDOA	RNF111
ALDOA	RNF6
ALDOA	RNPEPL1
ALDOA	ROGDI
ALDOA	RPAP3
ALDOA	RRBP1
ALDOA	RSBN1
ALDOA	RUNDC2A
ALDOA	SACM1L
ALDOA	SCMH1
ALDOA	SCRT1
ALDOA	SCRT2
ALDOA	SENP6
ALDOA	SIPA1L1
ALDOA	SIRT5
ALDOA	SIVA1
ALDOA	SKI
ALDOA	SKIL
ALDOA	SLBP
ALDOA	SLC11A2
ALDOA	SLC15A4
ALDOA	SLC25A29
ALDOA	SLC30A5
ALDOA	SLC33A1
ALDOA	SLC37A3
ALDOA	SLC46A3
ALDOA	SLC6A8
ALDOA	SLTM
ALDOA	SMAD4
ALDOA	SNX16
ALDOA	SOCS6
ALDOA	SOX1
ALDOA	SOX18
ALDOA	SPAG9
ALDOA	SPNS1
ALDOA	SRBD1
ALDOA	STAG1
ALDOA	STIM2
ALDOA	STOML2
ALDOA	SUPV3L1
ALDOA	TAF1B
ALDOA	TAPBP
ALDOA	TASP1
ALDOA	TCERG1
ALDOA	TEPP
ALDOA	TERF1
ALDOA	THAP9
ALDOA	THOC7
ALDOA	TIMM10
ALDOA	TMEM165
ALDOA	TMEM67
ALDOA	TNK2
ALDOA	TOP2B
ALDOA	TRAF6
ALDOA	TYROBP
ALDOA	UBE2G1
ALDOA	UBE2N
ALDOA	UBE2Q2
ALDOA	UBL4A
ALDOA	UBL5
ALDOA	UBLCP1
ALDOA	UPF2
ALDOA	USP8
ALDOA	USPL1
ALDOA	UTS2R
ALDOA	VBP1
ALDOA	VTA1
ALDOA	VWA1
ALDOA	WBP2
ALDOA	YEATS4
ALDOA	YIPF4
ALDOA	YTHDC1
ALDOA	ZBTB17
ALDOA	ZBTB33
ALDOA	ZC3H15
ALDOA	ZDHHC15
ALDOA	ZFP28
ALDOA	ZMYM4
ALDOA	ZNF143
ALDOA	ZNF146
ALDOA	ZNF180
ALDOA	ZNF185
ALDOA	ZNF200
ALDOA	ZNF227
ALDOA	ZNF267
ALDOA	ZNF273
ALDOA	ZNF33B
ALDOA	ZNF384
ALDOA	ZNF41
ALDOA	ZNF498
ALDOA	ZNF567
ALDOA	ZNF57
ALDOA	ZNF570
ALDOA	ZNF575
ALDOA	ZNF579
ALDOA	ZNF784
ALDOA	ZSCAN10
AMPD2	ANKRD9
AMPD2	ANUBL1
AMPD2	API5
AMPD2	ARF4
AMPD2	ARL4C
AMPD2	ARMC8
AMPD2	ARPC1A
AMPD2	ASNSD1
AMPD2	ATAD3C
AMPD2	ATF1
AMPD2	ATF2
AMPD2	ATN1
AMPD2	ATP6V1G1
AMPD2	ATR
AMPD2	B4GALNT4
AMPD2	BAX
AMPD2	BBC3
AMPD2	BCAM
AMPD2	BCAS2
AMPD2	BIRC7
AMPD2	BLMH
AMPD2	BMP2K
AMPD2	BMPR1A
AMPD2	BPGM
AMPD2	BRF1
AMPD2	BTBD1
AMPD2	C10orf137
AMPD2	C10orf88
AMPD2	C11orf46
AMPD2	C12orf5
AMPD2	C14orf104
AMPD2	C14orf118
AMPD2	C3orf23
AMPD2	C4orf36
AMPD2	C6orf106
AMPD2	C7orf25
AMPD2	C7orf30
AMPD2	CAB39
AMPD2	CALCOCO2
AMPD2	CARD8
AMPD2	CARM1
AMPD2	CBLL1
AMPD2	CCDC108
AMPD2	CCDC132
AMPD2	CCDC34
AMPD2	CCDC89
AMPD2	CD151
AMPD2	CDH24
AMPD2	CEBPA
AMPD2	CENPB
AMPD2	CER1
AMPD2	CHUK
AMPD2	CLDN12
AMPD2	CLTA
AMPD2	COX6A2
AMPD2	CPD
AMPD2	CUL2
AMPD2	DCK
AMPD2	DCLRE1C
AMPD2	DCTN3
AMPD2	DDX1
AMPD2	DENND4A
AMPD2	DES
AMPD2	DFFA
AMPD2	DGCR6L
AMPD2	DHX36
AMPD2	DHX40
AMPD2	DMAP1
AMPD2	DPP8
AMPD2	DR1
AMPD2	DRD4
AMPD2	DUSP11
AMPD2	DUSP19
AMPD2	EBPL
AMPD2	EEF1DP3
AMPD2	ELAVL1
AMPD2	EN2
AMPD2	ENG
AMPD2	ENPEP
AMPD2	ENTPD6
AMPD2	EPHA8
AMPD2	ERCC2
AMPD2	EVX1
AMPD2	FAM103A1
AMPD2	FAM109A
AMPD2	FBXL12
AMPD2	FBXO4
AMPD2	FOXC2
AMPD2	FPGS
AMPD2	FRMD4A
AMPD2	FUZ
AMPD2	FZD6
AMPD2	GADD45A
AMPD2	GALR3
AMPD2	GGT6
AMPD2	GJC1
AMPD2	GLTSCR1
AMPD2	GNA13
AMPD2	GNAI3
AMPD2	GPR150
AMPD2	GPR153
AMPD2	GPR156
AMPD2	GPR78
AMPD2	GRIN2D
AMPD2	GTF2A2
AMPD2	GTPBP10
AMPD2	GZF1
AMPD2	HCN2
AMPD2	HCN4
AMPD2	HERC1
AMPD2	HERC4
AMPD2	HES4
AMPD2	HESX1
AMPD2	HIAT1
AMPD2	HLX
AMPD2	HMG20A
AMPD2	HSPA5
AMPD2	IDH3A
AMPD2	IL17RC
AMPD2	IMPACT
AMPD2	INTS3
AMPD2	IRAK1
AMPD2	IRX3
AMPD2	ISL2
AMPD2	KIFC3
AMPD2	KLHL7
AMPD2	KRT7
AMPD2	LACTB
AMPD2	LAS1L
AMPD2	LCE2D
AMPD2	LIG4
AMPD2	LMNA
AMPD2	LPPR4
AMPD2	LRP3
AMPD2	LZTR1
AMPD2	MAFK
AMPD2	MAP3K10
AMPD2	MAP3K9
AMPD2	MAP4K3
AMPD2	MARCH7
AMPD2	MCAT
AMPD2	MED17
AMPD2	MEGF8
AMPD2	MGAT1
AMPD2	MINPP1
AMPD2	MOSPD1
AMPD2	MTERF
AMPD2	MTMR6
AMPD2	MTO1
AMPD2	MYNN
AMPD2	NDST1
AMPD2	NELF
AMPD2	NFE2L2
AMPD2	NFXL1
AMPD2	NKAP
AMPD2	NMD3
AMPD2	NUP214
AMPD2	NUPL2
AMPD2	OPA3
AMPD2	ORC4L
AMPD2	P2RY4
AMPD2	PAFAH1B1
AMPD2	PARP16
AMPD2	PCYOX1L
AMPD2	PCYT2
AMPD2	PDE8A
AMPD2	PGF
AMPD2	PHOX2A
AMPD2	PIGA
AMPD2	PIK3C2A
AMPD2	PIK3CB
AMPD2	PKN2
AMPD2	PMAIP1
AMPD2	PPP2R2A
AMPD2	PQLC3
AMPD2	PRKACA
AMPD2	PRPF4B
AMPD2	PRPSAP1
AMPD2	PRPSAP2
AMPD2	PRR5
AMPD2	PSMB7
AMPD2	RAB33B
AMPD2	RABGEF1
AMPD2	RAPGEF1
AMPD2	RCOR2
AMPD2	RELA
AMPD2	RFX1
AMPD2	RFXAP
AMPD2	RHBDL1
AMPD2	RINT1
AMPD2	RNASEH2B
AMPD2	RNF111
AMPD2	RNF6
AMPD2	RNPEPL1
AMPD2	ROGDI
AMPD2	RPAP3
AMPD2	RRBP1
AMPD2	RSBN1
AMPD2	RUNDC2A
AMPD2	SACM1L
AMPD2	SCMH1
AMPD2	SCRT1
AMPD2	SCRT2
AMPD2	SENP6
AMPD2	SIPA1L1
AMPD2	SIRT5
AMPD2	SIVA1
AMPD2	SKI
AMPD2	SKIL
AMPD2	SLBP
AMPD2	SLC11A2
AMPD2	SLC15A4
AMPD2	SLC25A29
AMPD2	SLC30A5
AMPD2	SLC33A1
AMPD2	SLC46A3
AMPD2	SLC6A8
AMPD2	SLTM
AMPD2	SMAD4
AMPD2	SNX16
AMPD2	SOCS6
AMPD2	SOX1
AMPD2	SOX18
AMPD2	SPNS1
AMPD2	SRBD1
AMPD2	STAG1
AMPD2	STIM2
AMPD2	STOML2
AMPD2	SUPV3L1
AMPD2	TAF1B
AMPD2	TAPBP
AMPD2	TASP1
AMPD2	TCERG1
AMPD2	TEPP
AMPD2	TERF1
AMPD2	THAP9
AMPD2	THOC7
AMPD2	TIMM10
AMPD2	TMEM165
AMPD2	TMEM67
AMPD2	TNK2
AMPD2	TOP2B
AMPD2	TRAF6
AMPD2	TYROBP
AMPD2	UBE2G1
AMPD2	UBE2N
AMPD2	UBE2Q2
AMPD2	UBL4A
AMPD2	UBL5
AMPD2	UBLCP1
AMPD2	UPF2
AMPD2	USP8
AMPD2	USPL1
AMPD2	UTS2R
AMPD2	VBP1
AMPD2	VTA1
AMPD2	VWA1
AMPD2	WBP2
AMPD2	YEATS4
AMPD2	YIPF4
AMPD2	YTHDC1
AMPD2	ZBTB17
AMPD2	ZC3H15
AMPD2	ZDHHC15
AMPD2	ZFP28
AMPD2	ZMYM4
AMPD2	ZNF143
AMPD2	ZNF146
AMPD2	ZNF180
AMPD2	ZNF185
AMPD2	ZNF200
AMPD2	ZNF227
AMPD2	ZNF267
AMPD2	ZNF273
AMPD2	ZNF33B
AMPD2	ZNF384
AMPD2	ZNF41
AMPD2	ZNF498
AMPD2	ZNF567
AMPD2	ZNF57
AMPD2	ZNF575
AMPD2	ZNF579
AMPD2	ZNF784
AMPD2	ZSCAN10
ANKRD9	ANUBL1
ANKRD9	API5
ANKRD9	ARF4
ANKRD9	ARL4C
ANKRD9	ARMC8
ANKRD9	ARPC1A
ANKRD9	ASNSD1
ANKRD9	ATAD3C
ANKRD9	ATF1
ANKRD9	ATF2
ANKRD9	ATN1
ANKRD9	ATP6V1G1
ANKRD9	ATR
ANKRD9	B4GALNT4
ANKRD9	BAX
ANKRD9	BBC3
ANKRD9	BCAM
ANKRD9	BCAS2
ANKRD9	BIRC7
ANKRD9	BLMH
ANKRD9	BMP2K
ANKRD9	BMPR1A
ANKRD9	BPGM
ANKRD9	BRF1
ANKRD9	BTBD1
ANKRD9	C10orf137
ANKRD9	C10orf88
ANKRD9	C11orf46
ANKRD9	C12orf5
ANKRD9	C14orf104
ANKRD9	C14orf118
ANKRD9	C3orf23
ANKRD9	C4orf36
ANKRD9	C6orf106
ANKRD9	C7orf25
ANKRD9	C7orf30
ANKRD9	CAB39
ANKRD9	CALCOCO2
ANKRD9	CARD8
ANKRD9	CARM1
ANKRD9	CBLL1
ANKRD9	CCDC108
ANKRD9	CCDC132
ANKRD9	CCDC34
ANKRD9	CCDC89
ANKRD9	CD151
ANKRD9	CDH24
ANKRD9	CEBPA
ANKRD9	CENPB
ANKRD9	CER1
ANKRD9	CHUK
ANKRD9	CLDN12
ANKRD9	CLTA
ANKRD9	COX6A2
ANKRD9	CPD
ANKRD9	CUL2
ANKRD9	DCK
ANKRD9	DCLRE1C
ANKRD9	DCTN3
ANKRD9	DDX1
ANKRD9	DENND4A
ANKRD9	DES
ANKRD9	DFFA
ANKRD9	DGCR6L
ANKRD9	DHX36
ANKRD9	DHX40
ANKRD9	DMAP1
ANKRD9	DPP8
ANKRD9	DR1
ANKRD9	DRD4
ANKRD9	DUSP11
ANKRD9	DUSP19
ANKRD9	EBPL
ANKRD9	EEF1DP3
ANKRD9	ELAVL1
ANKRD9	EN2
ANKRD9	ENG
ANKRD9	ENPEP
ANKRD9	ENTPD6
ANKRD9	EPHA8
ANKRD9	ERCC2
ANKRD9	EVX1
ANKRD9	FAM103A1
ANKRD9	FAM109A
ANKRD9	FBXL12
ANKRD9	FBXO4
ANKRD9	FOXC2
ANKRD9	FPGS
ANKRD9	FRMD4A
ANKRD9	FUZ
ANKRD9	FZD6
ANKRD9	GADD45A
ANKRD9	GALR3
ANKRD9	GGT6
ANKRD9	GJC1
ANKRD9	GLTSCR1
ANKRD9	GNA13
ANKRD9	GNAI3
ANKRD9	GPR150
ANKRD9	GPR153
ANKRD9	GPR156
ANKRD9	GPR78
ANKRD9	GRIN2D
ANKRD9	GTF2A2
ANKRD9	GTPBP10
ANKRD9	GZF1
ANKRD9	HCN2
ANKRD9	HCN4
ANKRD9	HERC1
ANKRD9	HERC4
ANKRD9	HES4
ANKRD9	HESX1
ANKRD9	HIAT1
ANKRD9	HLX
ANKRD9	HMG20A
ANKRD9	HSPA5
ANKRD9	IDH3A
ANKRD9	IL17RC
ANKRD9	IMPACT
ANKRD9	INTS3
ANKRD9	IRAK1
ANKRD9	IRX3
ANKRD9	ISL2
ANKRD9	KIFC3
ANKRD9	KLHL23
ANKRD9	KLHL7
ANKRD9	KRT7
ANKRD9	LACTB
ANKRD9	LAS1L
ANKRD9	LCE2D
ANKRD9	LIG4
ANKRD9	LMNA
ANKRD9	LPPR4
ANKRD9	LRP3
ANKRD9	LZTR1
ANKRD9	MAFK
ANKRD9	MAP3K10
ANKRD9	MAP3K9
ANKRD9	MAP4K3
ANKRD9	MARCH7
ANKRD9	MCAT
ANKRD9	MED17
ANKRD9	MEGF8
ANKRD9	MGAT1
ANKRD9	MINPP1
ANKRD9	MOSPD1
ANKRD9	MTERF
ANKRD9	MTMR6
ANKRD9	MTO1
ANKRD9	MYNN
ANKRD9	NDST1
ANKRD9	NELF
ANKRD9	NFE2L2
ANKRD9	NFXL1
ANKRD9	NKAP
ANKRD9	NMD3
ANKRD9	NUP214
ANKRD9	NUPL2
ANKRD9	OPA3
ANKRD9	ORC4L
ANKRD9	P2RY4
ANKRD9	PAFAH1B1
ANKRD9	PARP16
ANKRD9	PCYOX1L
ANKRD9	PCYT2
ANKRD9	PDE8A
ANKRD9	PGF
ANKRD9	PHOX2A
ANKRD9	PIGA
ANKRD9	PIK3C2A
ANKRD9	PIK3CB
ANKRD9	PKN2
ANKRD9	PMAIP1
ANKRD9	PPP2R2A
ANKRD9	PQLC3
ANKRD9	PRKACA
ANKRD9	PRPF4B
ANKRD9	PRPSAP1
ANKRD9	PRPSAP2
ANKRD9	PRR5
ANKRD9	PSMB7
ANKRD9	RAB33B
ANKRD9	RABGEF1
ANKRD9	RAPGEF1
ANKRD9	RCOR2
ANKRD9	RELA
ANKRD9	RFX1
ANKRD9	RFXAP
ANKRD9	RHBDL1
ANKRD9	RINT1
ANKRD9	RNASEH2B
ANKRD9	RNF111
ANKRD9	RNF6
ANKRD9	RNPEPL1
ANKRD9	ROGDI
ANKRD9	RPAP3
ANKRD9	RRBP1
ANKRD9	RSBN1
ANKRD9	RUNDC2A
ANKRD9	SACM1L
ANKRD9	SCMH1
ANKRD9	SCRT1
ANKRD9	SCRT2
ANKRD9	SENP6
ANKRD9	SIPA1L1
ANKRD9	SIRT5
ANKRD9	SIVA1
ANKRD9	SKI
ANKRD9	SKIL
ANKRD9	SLBP
ANKRD9	SLC11A2
ANKRD9	SLC15A4
ANKRD9	SLC25A29
ANKRD9	SLC30A5
ANKRD9	SLC33A1
ANKRD9	SLC37A3
ANKRD9	SLC46A3
ANKRD9	SLC6A8
ANKRD9	SLTM
ANKRD9	SMAD4
ANKRD9	SNX16
ANKRD9	SOCS6
ANKRD9	SOX1
ANKRD9	SOX18
ANKRD9	SPAG9
ANKRD9	SPNS1
ANKRD9	SRBD1
ANKRD9	STAG1
ANKRD9	STIM2
ANKRD9	STOML2
ANKRD9	SUPV3L1
ANKRD9	TAF1B
ANKRD9	TAPBP
ANKRD9	TASP1
ANKRD9	TCERG1
ANKRD9	TEPP
ANKRD9	TERF1
ANKRD9	THAP9
ANKRD9	THOC7
ANKRD9	TIMM10
ANKRD9	TMEM165
ANKRD9	TMEM67
ANKRD9	TNK2
ANKRD9	TOP2B
ANKRD9	TRAF6
ANKRD9	TYROBP
ANKRD9	UBE2G1
ANKRD9	UBE2N
ANKRD9	UBE2Q2
ANKRD9	UBL4A
ANKRD9	UBL5
ANKRD9	UBLCP1
ANKRD9	UPF2
ANKRD9	USP8
ANKRD9	USPL1
ANKRD9	UTS2R
ANKRD9	VBP1
ANKRD9	VTA1
ANKRD9	VWA1
ANKRD9	WBP2
ANKRD9	YEATS4
ANKRD9	YIPF4
[truncated: 41,214 more rows]
