# Supplementary material for: Identification of key player genes in gene regulatory networks
Source: BMC Syst Biol. 2016 Sep 6;10(1):88. doi: 10.1186/s12918-016-0329-5 (PMC5011974; doi:10.1186/s12918-016-0329-5)
Supplement: Additional file 4 — Data.This folder contains GRN files for E. coli, S. cerevisiae, pluripotency network of mouse ESC and breast cancer network modules. (ZIP 278 kb) [file 12918_2016_329_MOESM4_ESM.zip › brown.network.prunned.csv]

AATK	ACBD3
AATK	ACVR1
AATK	ADAM10
AATK	ADAM22
AATK	ADAMTS13
AATK	AFAP1
AATK	AGER
AATK	ANGPT4
AATK	ASB17
AATK	ATP2B2
AATK	ATP9B
AATK	ATRN
AATK	BBS9
AATK	BLNK
AATK	BRF2
AATK	BTBD10
AATK	C10orf119
AATK	C10orf95
AATK	C14orf101
AATK	C14orf106
AATK	C15orf44
AATK	C17orf88
AATK	C20orf135
AATK	C22orf28
AATK	C2orf42
AATK	C3orf62
AATK	C7orf51
AATK	C9orf80
AATK	CACNA1A
AATK	CAPRIN1
AATK	CASQ1
AATK	CCDC102B
AATK	CCDC52
AATK	CCDC90A
AATK	CD63
AATK	CDC23
AATK	CDK5R2
AATK	CEND1
AATK	CHERP
AATK	CLDN15
AATK	CLDN16
AATK	CLDN17
AATK	CLPTM1L
AATK	CLSTN1
AATK	CNOT4
AATK	COX10
AATK	CREB1
AATK	CRYAA
AATK	CTNNA1
AATK	CYB561D1
AATK	CYP8B1
AATK	DAB1
AATK	DENND4C
AATK	DGKQ
AATK	DHH
AATK	DPY19L3
AATK	DUSP9
AATK	DYRK1B
AATK	EIF4A3
AATK	EIF4H
AATK	ENTPD1
AATK	ERCC6
AATK	ETV4
AATK	EXOC3L2
AATK	FAM105A
AATK	FAM119B
AATK	FAM131A
AATK	FGF3
AATK	FOXB1
AATK	FRMPD4
AATK	FTH1
AATK	GABBR1
AATK	GFRA4
AATK	GLIS2
AATK	GNRH2
AATK	GPR137B
AATK	GPR83
AATK	GRIN1
AATK	H2AFV
AATK	HCRT
AATK	HECW1
AATK	HIPK1
AATK	ID1
AATK	IL26
AATK	IMMT
AATK	IWS1
AATK	JAK1
AATK	JMJD5
AATK	KIAA0895
AATK	KIAA1012
AATK	KISS1R
AATK	KLK14
AATK	KLK15
AATK	KLK3
AATK	KPNA3
AATK	KRTAP1-1
AATK	KRTAP5-9
AATK	LCE1F
AATK	LCE2A
AATK	LCE3A
AATK	LDB1
AATK	LMBR1
AATK	MAEA
AATK	MAGEF1
AATK	MASP1
AATK	MC5R
AATK	MECP2
AATK	MFAP1
AATK	MIB1
AATK	MIP
AATK	MIXL1
AATK	MLXIPL
AATK	MOBP
AATK	MON1B
AATK	MOS
AATK	MS4A3
AATK	MYST3
AATK	NEK4
AATK	NEUROG1
AATK	NOG
AATK	NPBWR2
AATK	NRF1
AATK	NRG4
AATK	NUDC
AATK	NUP160
AATK	NXF3
AATK	OPN1SW
AATK	PADI4
AATK	PDE4C
AATK	PKNOX1
AATK	POM121
AATK	POU5F1
AATK	PRB4
AATK	PREPL
AATK	PRIC285
AATK	PRLHR
AATK	PROP1
AATK	PSMC2
AATK	PXN
AATK	QRICH1
AATK	RAB23
AATK	RNF4
AATK	RPL10
AATK	RPS9
AATK	RRN3
AATK	RTF1
AATK	RXFP3
AATK	SBNO1
AATK	SC4MOL
AATK	SEC24D
AATK	SERTAD3
AATK	SLC17A7
AATK	SLC25A17
AATK	SLC34A3
AATK	SLC39A5
AATK	SLC9A3
AATK	SMAD7
AATK	SMARCA5
AATK	SNAPC3
AATK	SP3
AATK	STAM2
AATK	SUMO3
AATK	TBC1D5
AATK	TBX6
AATK	TERT
AATK	THEM5
AATK	TMEM106B
AATK	TMEM14B
AATK	TMIGD2
AATK	TMOD3
AATK	TMTC2
AATK	TRIOBP
AATK	TRIP4
AATK	TTLL1
AATK	UCN2
AATK	UCP3
AATK	UEVLD
AATK	UHMK1
AATK	USP38
AATK	UTF1
AATK	VDAC1
AATK	VDAC3
AATK	WAPAL
AATK	WDR35
AATK	WDR45L
AATK	WDR7
AATK	WDR75
AATK	WDTC1
AATK	WHSC1L1
AATK	ZCCHC14
AATK	ZDHHC8
AATK	ZKSCAN4
AATK	ZNF197
AATK	ZNF638
ACBD3	ACVR1
ACBD3	ADAM10
ACBD3	ADAM22
ACBD3	ADAMTS13
ACBD3	AFAP1
ACBD3	AGER
ACBD3	ANGPT4
ACBD3	ASB17
ACBD3	ATP2B2
ACBD3	ATP9B
ACBD3	ATRN
ACBD3	BBS9
ACBD3	BLNK
ACBD3	BRF2
ACBD3	BTBD10
ACBD3	C10orf119
ACBD3	C10orf95
ACBD3	C14orf101
ACBD3	C14orf106
ACBD3	C15orf44
ACBD3	C17orf88
ACBD3	C20orf135
ACBD3	C22orf28
ACBD3	C2orf42
ACBD3	C7orf51
ACBD3	C9orf80
ACBD3	CACNA1A
ACBD3	CAPRIN1
ACBD3	CASQ1
ACBD3	CCDC102B
ACBD3	CCDC52
ACBD3	CCDC90A
ACBD3	CD63
ACBD3	CDC23
ACBD3	CDK5R2
ACBD3	CEND1
ACBD3	CHERP
ACBD3	CLDN15
ACBD3	CLDN16
ACBD3	CLDN17
ACBD3	CLSTN1
ACBD3	CNOT4
ACBD3	COX10
ACBD3	CREB1
ACBD3	CRYAA
ACBD3	CTNNA1
ACBD3	CYB561D1
ACBD3	CYP8B1
ACBD3	DAB1
ACBD3	DENND4C
ACBD3	DGKQ
ACBD3	DHH
ACBD3	DPY19L3
ACBD3	DUSP9
ACBD3	DYRK1B
ACBD3	EIF4A3
ACBD3	EIF4H
ACBD3	ENTPD1
ACBD3	ERCC6
ACBD3	EXOC3L2
ACBD3	FAM105A
ACBD3	FAM119B
ACBD3	FAM131A
ACBD3	FGF3
ACBD3	FOXB1
ACBD3	FRMPD4
ACBD3	FTH1
ACBD3	GABBR1
ACBD3	GFRA4
ACBD3	GLIS2
ACBD3	GNRH2
ACBD3	GPR137B
ACBD3	GPR83
ACBD3	GRIN1
ACBD3	H2AFV
ACBD3	HCRT
ACBD3	HECW1
ACBD3	ID1
ACBD3	IL26
ACBD3	IMMT
ACBD3	IWS1
ACBD3	JAK1
ACBD3	JMJD5
ACBD3	KIAA0895
ACBD3	KIAA1012
ACBD3	KISS1R
ACBD3	KLK14
ACBD3	KLK15
ACBD3	KLK3
ACBD3	KPNA3
ACBD3	KRTAP1-1
ACBD3	KRTAP5-9
ACBD3	LCE1F
ACBD3	LCE2A
ACBD3	LCE3A
ACBD3	LDB1
ACBD3	LMBR1
ACBD3	MAGEF1
ACBD3	MASP1
ACBD3	MC5R
ACBD3	MECP2
ACBD3	MFAP1
ACBD3	MIB1
ACBD3	MIXL1
ACBD3	MLXIPL
ACBD3	MOBP
ACBD3	MON1B
ACBD3	MOS
ACBD3	MS4A3
ACBD3	NEK4
ACBD3	NEUROG1
ACBD3	NOG
ACBD3	NPBWR2
ACBD3	NRF1
ACBD3	NRG4
ACBD3	NUDC
ACBD3	NUP160
ACBD3	OPN1SW
ACBD3	PADI4
ACBD3	PDE4C
ACBD3	PKNOX1
ACBD3	POM121
ACBD3	PRB4
ACBD3	PREPL
ACBD3	PRIC285
ACBD3	PRLHR
ACBD3	PROP1
ACBD3	PSMC2
ACBD3	PXN
ACBD3	QRICH1
ACBD3	RAB23
ACBD3	RNF4
ACBD3	RPL10
ACBD3	RPS9
ACBD3	RRN3
ACBD3	RTF1
ACBD3	RXFP3
ACBD3	SBNO1
ACBD3	SEC24D
ACBD3	SERTAD3
ACBD3	SLC17A7
ACBD3	SLC25A17
ACBD3	SLC34A3
ACBD3	SLC39A5
ACBD3	SLC9A3
ACBD3	SMAD7
ACBD3	SMARCA5
ACBD3	SNAPC3
ACBD3	STAM2
ACBD3	SUMO3
ACBD3	TBX6
ACBD3	THEM5
ACBD3	TMEM106B
ACBD3	TMEM14B
ACBD3	TMIGD2
ACBD3	TMOD3
ACBD3	TMTC2
ACBD3	TRIOBP
ACBD3	TRIP4
ACBD3	TTLL1
ACBD3	UCN2
ACBD3	UCP3
ACBD3	UEVLD
ACBD3	UHMK1
ACBD3	USP38
ACBD3	UTF1
ACBD3	VDAC3
ACBD3	WAPAL
ACBD3	WDR35
ACBD3	WDR45L
ACBD3	WDR7
ACBD3	WDR75
ACBD3	WDTC1
ACBD3	WHSC1L1
ACBD3	ZCCHC14
ACBD3	ZDHHC8
ACBD3	ZKSCAN4
ACBD3	ZNF197
ACVR1	ADAM10
ACVR1	ADAM22
ACVR1	ADAMTS13
ACVR1	AFAP1
ACVR1	AGER
ACVR1	ANGPT4
ACVR1	ASB17
ACVR1	ATP2B2
ACVR1	ATP9B
ACVR1	ATRN
ACVR1	BBS9
ACVR1	BLNK
ACVR1	BRF2
ACVR1	BTBD10
ACVR1	C10orf119
ACVR1	C10orf95
ACVR1	C14orf101
ACVR1	C14orf106
ACVR1	C15orf44
ACVR1	C17orf88
ACVR1	C20orf135
ACVR1	C22orf28
ACVR1	C2orf42
ACVR1	C3orf62
ACVR1	C7orf51
ACVR1	C9orf80
ACVR1	CACNA1A
ACVR1	CAPRIN1
ACVR1	CASQ1
ACVR1	CCDC102B
ACVR1	CCDC52
ACVR1	CCDC90A
ACVR1	CD63
ACVR1	CDC23
ACVR1	CDK5R2
ACVR1	CEND1
ACVR1	CHERP
ACVR1	CLDN15
ACVR1	CLDN16
ACVR1	CLDN17
ACVR1	CLPTM1L
ACVR1	CLSTN1
ACVR1	CNOT4
ACVR1	COX10
ACVR1	CREB1
ACVR1	CRYAA
ACVR1	CTNNA1
ACVR1	CYB561D1
ACVR1	CYP8B1
ACVR1	DAB1
ACVR1	DENND4C
ACVR1	DGKQ
ACVR1	DHH
ACVR1	DPY19L3
ACVR1	DUSP9
ACVR1	DYRK1B
ACVR1	EIF4A3
ACVR1	EIF4H
ACVR1	ENTPD1
ACVR1	ERCC6
ACVR1	ETV4
ACVR1	EXOC3L2
ACVR1	FAM105A
ACVR1	FAM119B
ACVR1	FAM131A
ACVR1	FGF3
ACVR1	FOXB1
ACVR1	FRMPD4
ACVR1	FTH1
ACVR1	GABBR1
ACVR1	GFRA4
ACVR1	GLIS2
ACVR1	GNRH2
ACVR1	GPR137B
ACVR1	GPR83
ACVR1	GRIN1
ACVR1	H2AFV
ACVR1	HCRT
ACVR1	HECW1
ACVR1	HIPK1
ACVR1	ID1
ACVR1	IL26
ACVR1	IMMT
ACVR1	IWS1
ACVR1	JAK1
ACVR1	JMJD5
ACVR1	KIAA0895
ACVR1	KIAA1012
ACVR1	KISS1R
ACVR1	KLK14
ACVR1	KLK15
ACVR1	KLK3
ACVR1	KPNA3
ACVR1	KRTAP1-1
ACVR1	KRTAP5-9
ACVR1	LCE1F
ACVR1	LCE2A
ACVR1	LCE3A
ACVR1	LDB1
ACVR1	LMBR1
ACVR1	MAEA
ACVR1	MAGEF1
ACVR1	MASP1
ACVR1	MC5R
ACVR1	MECP2
ACVR1	MFAP1
ACVR1	MIB1
ACVR1	MIP
ACVR1	MIXL1
ACVR1	MLXIPL
ACVR1	MOBP
ACVR1	MON1B
ACVR1	MOS
ACVR1	MS4A3
ACVR1	MYST3
ACVR1	NEK4
ACVR1	NEUROG1
ACVR1	NOG
ACVR1	NPBWR2
ACVR1	NRF1
ACVR1	NRG4
ACVR1	NUDC
ACVR1	NUP160
ACVR1	NXF3
ACVR1	OPN1SW
ACVR1	PADI4
ACVR1	PDE4C
ACVR1	PKNOX1
ACVR1	POM121
ACVR1	POU5F1
ACVR1	PRB4
ACVR1	PREPL
ACVR1	PRIC285
ACVR1	PRLHR
ACVR1	PROP1
ACVR1	PSMC2
ACVR1	PXN
ACVR1	QRICH1
ACVR1	RAB23
ACVR1	RNF4
ACVR1	RPL10
ACVR1	RPS9
ACVR1	RRN3
ACVR1	RTF1
ACVR1	RXFP3
ACVR1	SBNO1
ACVR1	SC4MOL
ACVR1	SEC24D
ACVR1	SERTAD3
ACVR1	SLC17A7
ACVR1	SLC25A17
ACVR1	SLC34A3
ACVR1	SLC39A5
ACVR1	SLC9A3
ACVR1	SMAD7
ACVR1	SMARCA5
ACVR1	SNAPC3
ACVR1	SP3
ACVR1	STAM2
ACVR1	SUMO3
ACVR1	TBC1D5
ACVR1	TBX6
ACVR1	TERT
ACVR1	THEM5
ACVR1	TMEM106B
ACVR1	TMEM14B
ACVR1	TMIGD2
ACVR1	TMOD3
ACVR1	TMTC2
ACVR1	TRIOBP
ACVR1	TRIP4
ACVR1	TTLL1
ACVR1	UCN2
ACVR1	UCP3
ACVR1	UEVLD
ACVR1	UHMK1
ACVR1	USP38
ACVR1	UTF1
ACVR1	VDAC1
ACVR1	VDAC3
ACVR1	WAPAL
ACVR1	WDR35
ACVR1	WDR45L
ACVR1	WDR7
ACVR1	WDR75
ACVR1	WDTC1
ACVR1	WHSC1L1
ACVR1	ZCCHC14
ACVR1	ZDHHC8
ACVR1	ZKSCAN4
ACVR1	ZNF197
ACVR1	ZNF638
ADAM10	ADAM22
ADAM10	ADAMTS13
ADAM10	AFAP1
ADAM10	AGER
ADAM10	ANGPT4
ADAM10	ASB17
ADAM10	ATP2B2
ADAM10	ATP9B
ADAM10	ATRN
ADAM10	BBS9
ADAM10	BLNK
ADAM10	BRF2
ADAM10	BTBD10
ADAM10	C10orf119
ADAM10	C10orf95
ADAM10	C14orf101
ADAM10	C14orf106
ADAM10	C15orf44
ADAM10	C17orf88
ADAM10	C20orf135
ADAM10	C22orf28
ADAM10	C2orf42
ADAM10	C3orf62
ADAM10	C7orf51
ADAM10	C9orf80
ADAM10	CACNA1A
ADAM10	CAPRIN1
ADAM10	CASQ1
ADAM10	CCDC102B
ADAM10	CCDC52
ADAM10	CCDC90A
ADAM10	CD63
ADAM10	CDC23
ADAM10	CDK5R2
ADAM10	CEND1
ADAM10	CHERP
ADAM10	CLDN15
ADAM10	CLDN16
ADAM10	CLDN17
ADAM10	CLPTM1L
ADAM10	CLSTN1
ADAM10	CNOT4
ADAM10	COX10
ADAM10	CREB1
ADAM10	CRYAA
ADAM10	CTNNA1
ADAM10	CYB561D1
ADAM10	CYP8B1
ADAM10	DAB1
ADAM10	DENND4C
ADAM10	DGKQ
ADAM10	DHH
ADAM10	DPY19L3
ADAM10	DUSP9
ADAM10	DYRK1B
ADAM10	EIF4A3
ADAM10	EIF4H
ADAM10	ENTPD1
ADAM10	ERCC6
ADAM10	ETV4
ADAM10	EXOC3L2
ADAM10	FAM105A
ADAM10	FAM119B
ADAM10	FAM131A
ADAM10	FGF3
ADAM10	FOXB1
ADAM10	FRMPD4
ADAM10	FTH1
ADAM10	GABBR1
ADAM10	GFRA4
ADAM10	GLIS2
ADAM10	GNRH2
ADAM10	GPR137B
ADAM10	GPR83
ADAM10	GRIN1
ADAM10	H2AFV
ADAM10	HCRT
ADAM10	HECW1
ADAM10	HIPK1
ADAM10	ID1
ADAM10	IL26
ADAM10	IMMT
ADAM10	IWS1
ADAM10	JAK1
ADAM10	JMJD5
ADAM10	KIAA0895
ADAM10	KIAA1012
ADAM10	KISS1R
ADAM10	KLK14
ADAM10	KLK15
ADAM10	KLK3
ADAM10	KPNA3
ADAM10	KRTAP1-1
ADAM10	KRTAP5-9
ADAM10	LCE1F
ADAM10	LCE2A
ADAM10	LCE3A
ADAM10	LDB1
ADAM10	LMBR1
ADAM10	MAEA
ADAM10	MAGEF1
ADAM10	MASP1
ADAM10	MC5R
ADAM10	MECP2
ADAM10	MFAP1
ADAM10	MIB1
ADAM10	MIP
ADAM10	MIXL1
ADAM10	MLXIPL
ADAM10	MOBP
ADAM10	MON1B
ADAM10	MOS
ADAM10	MS4A3
ADAM10	MYST3
ADAM10	NEK4
ADAM10	NEUROG1
ADAM10	NOG
ADAM10	NPBWR2
ADAM10	NRF1
ADAM10	NRG4
ADAM10	NUDC
ADAM10	NUP160
ADAM10	NXF3
ADAM10	OPN1SW
ADAM10	PADI4
ADAM10	PDE4C
ADAM10	PKNOX1
ADAM10	POM121
ADAM10	POU5F1
ADAM10	PRB4
ADAM10	PREPL
ADAM10	PRIC285
ADAM10	PRLHR
ADAM10	PROP1
ADAM10	PSMC2
ADAM10	PXN
ADAM10	QRICH1
ADAM10	RAB23
ADAM10	RNF4
ADAM10	RPL10
ADAM10	RPS9
ADAM10	RRN3
ADAM10	RTF1
ADAM10	RXFP3
ADAM10	SBNO1
ADAM10	SC4MOL
ADAM10	SEC24D
ADAM10	SERTAD3
ADAM10	SLC17A7
ADAM10	SLC25A17
ADAM10	SLC34A3
ADAM10	SLC39A5
ADAM10	SLC9A3
ADAM10	SMAD7
ADAM10	SMARCA5
ADAM10	SNAPC3
ADAM10	SP3
ADAM10	STAM2
ADAM10	SUMO3
ADAM10	TBC1D5
ADAM10	TBX6
ADAM10	TERT
ADAM10	THEM5
ADAM10	TMEM106B
ADAM10	TMEM14B
ADAM10	TMIGD2
ADAM10	TMOD3
ADAM10	TMTC2
ADAM10	TRIOBP
ADAM10	TRIP4
ADAM10	TTLL1
ADAM10	UCN2
ADAM10	UCP3
ADAM10	UEVLD
ADAM10	UHMK1
ADAM10	USP38
ADAM10	UTF1
ADAM10	VDAC1
ADAM10	VDAC3
ADAM10	WAPAL
ADAM10	WDR35
ADAM10	WDR45L
ADAM10	WDR7
ADAM10	WDR75
ADAM10	WDTC1
ADAM10	WHSC1L1
ADAM10	ZCCHC14
ADAM10	ZDHHC8
ADAM10	ZKSCAN4
ADAM10	ZNF197
ADAM10	ZNF638
ADAM22	ADAMTS13
ADAM22	AFAP1
ADAM22	AGER
ADAM22	ANGPT4
ADAM22	ASB17
ADAM22	ATP2B2
ADAM22	ATP9B
ADAM22	ATRN
ADAM22	BBS9
ADAM22	BLNK
ADAM22	BRF2
ADAM22	BTBD10
ADAM22	C10orf119
ADAM22	C10orf95
ADAM22	C14orf101
ADAM22	C14orf106
ADAM22	C15orf44
ADAM22	C17orf88
ADAM22	C20orf135
ADAM22	C22orf28
ADAM22	C2orf42
ADAM22	C3orf62
ADAM22	C7orf51
ADAM22	C9orf80
ADAM22	CACNA1A
ADAM22	CAPRIN1
ADAM22	CASQ1
ADAM22	CCDC102B
ADAM22	CCDC52
ADAM22	CCDC90A
ADAM22	CD63
ADAM22	CDC23
ADAM22	CDK5R2
ADAM22	CEND1
ADAM22	CHERP
ADAM22	CLDN15
ADAM22	CLDN16
ADAM22	CLDN17
ADAM22	CLPTM1L
ADAM22	CLSTN1
ADAM22	COX10
ADAM22	CREB1
ADAM22	CRYAA
ADAM22	CTNNA1
ADAM22	CYB561D1
ADAM22	CYP8B1
ADAM22	DAB1
ADAM22	DENND4C
ADAM22	DGKQ
ADAM22	DHH
ADAM22	DPY19L3
ADAM22	DUSP9
ADAM22	DYRK1B
ADAM22	EIF4A3
ADAM22	EIF4H
ADAM22	ENTPD1
ADAM22	ERCC6
ADAM22	ETV4
ADAM22	EXOC3L2
ADAM22	FAM105A
ADAM22	FAM119B
ADAM22	FAM131A
ADAM22	FGF3
ADAM22	FOXB1
ADAM22	FRMPD4
ADAM22	FTH1
ADAM22	GABBR1
ADAM22	GFRA4
ADAM22	GLIS2
ADAM22	GNRH2
ADAM22	GPR137B
ADAM22	GPR83
ADAM22	GRIN1
ADAM22	H2AFV
ADAM22	HCRT
ADAM22	HECW1
ADAM22	HIPK1
ADAM22	ID1
ADAM22	IL26
ADAM22	IMMT
ADAM22	IWS1
ADAM22	JAK1
ADAM22	JMJD5
ADAM22	KIAA0895
ADAM22	KIAA1012
ADAM22	KISS1R
ADAM22	KLK14
ADAM22	KLK15
ADAM22	KLK3
ADAM22	KPNA3
ADAM22	KRTAP1-1
ADAM22	KRTAP5-9
ADAM22	LCE1F
ADAM22	LCE2A
ADAM22	LCE3A
ADAM22	LDB1
ADAM22	LMBR1
ADAM22	MAEA
ADAM22	MAGEF1
ADAM22	MASP1
ADAM22	MC5R
ADAM22	MECP2
ADAM22	MFAP1
ADAM22	MIB1
ADAM22	MIP
ADAM22	MIXL1
ADAM22	MLXIPL
ADAM22	MOBP
ADAM22	MON1B
ADAM22	MOS
ADAM22	MS4A3
ADAM22	MYST3
ADAM22	NEK4
ADAM22	NEUROG1
ADAM22	NOG
ADAM22	NPBWR2
ADAM22	NRF1
ADAM22	NRG4
ADAM22	NUDC
ADAM22	NUP160
ADAM22	OPN1SW
ADAM22	PADI4
ADAM22	PDE4C
ADAM22	PKNOX1
ADAM22	POM121
ADAM22	POU5F1
ADAM22	PRB4
ADAM22	PREPL
ADAM22	PRIC285
ADAM22	PRLHR
ADAM22	PROP1
ADAM22	PSMC2
ADAM22	PXN
ADAM22	QRICH1
ADAM22	RAB23
ADAM22	RNF4
ADAM22	RPL10
ADAM22	RPS9
ADAM22	RRN3
ADAM22	RTF1
ADAM22	RXFP3
ADAM22	SBNO1
ADAM22	SC4MOL
ADAM22	SEC24D
ADAM22	SERTAD3
ADAM22	SLC17A7
ADAM22	SLC25A17
ADAM22	SLC34A3
ADAM22	SLC39A5
ADAM22	SMAD7
ADAM22	SMARCA5
ADAM22	SNAPC3
ADAM22	SP3
ADAM22	STAM2
ADAM22	SUMO3
ADAM22	TBC1D5
ADAM22	TBX6
ADAM22	TERT
ADAM22	THEM5
ADAM22	TMEM106B
ADAM22	TMEM14B
ADAM22	TMIGD2
ADAM22	TMOD3
ADAM22	TMTC2
ADAM22	TRIOBP
ADAM22	TRIP4
ADAM22	TTLL1
ADAM22	UCN2
ADAM22	UCP3
ADAM22	UEVLD
ADAM22	UHMK1
ADAM22	USP38
ADAM22	UTF1
ADAM22	VDAC1
ADAM22	VDAC3
ADAM22	WAPAL
ADAM22	WDR35
ADAM22	WDR45L
ADAM22	WDR7
ADAM22	WDR75
ADAM22	WDTC1
ADAM22	WHSC1L1
ADAM22	ZCCHC14
ADAM22	ZDHHC8
ADAM22	ZKSCAN4
ADAM22	ZNF197
ADAM22	ZNF638
ADAMTS13	AFAP1
ADAMTS13	AGER
ADAMTS13	ANGPT4
ADAMTS13	ASB17
ADAMTS13	ATP2B2
ADAMTS13	ATP9B
ADAMTS13	ATRN
ADAMTS13	BBS9
ADAMTS13	BLNK
ADAMTS13	BRF2
ADAMTS13	BTBD10
ADAMTS13	C10orf119
ADAMTS13	C10orf95
ADAMTS13	C14orf101
ADAMTS13	C14orf106
ADAMTS13	C15orf44
ADAMTS13	C17orf88
ADAMTS13	C20orf135
ADAMTS13	C22orf28
ADAMTS13	C2orf42
ADAMTS13	C3orf62
ADAMTS13	C7orf51
ADAMTS13	C9orf80
ADAMTS13	CACNA1A
ADAMTS13	CAPRIN1
ADAMTS13	CASQ1
ADAMTS13	CCDC102B
ADAMTS13	CCDC52
ADAMTS13	CCDC90A
ADAMTS13	CD63
ADAMTS13	CDC23
ADAMTS13	CDK5R2
ADAMTS13	CEND1
ADAMTS13	CHERP
ADAMTS13	CLDN15
ADAMTS13	CLDN16
ADAMTS13	CLDN17
ADAMTS13	CLPTM1L
ADAMTS13	CLSTN1
ADAMTS13	CNOT4
ADAMTS13	COX10
ADAMTS13	CREB1
ADAMTS13	CRYAA
ADAMTS13	CTNNA1
ADAMTS13	CYB561D1
ADAMTS13	CYP8B1
ADAMTS13	DAB1
ADAMTS13	DENND4C
ADAMTS13	DGKQ
ADAMTS13	DHH
ADAMTS13	DPY19L3
ADAMTS13	DUSP9
ADAMTS13	DYRK1B
ADAMTS13	EIF4A3
ADAMTS13	EIF4H
ADAMTS13	ENTPD1
ADAMTS13	ERCC6
ADAMTS13	ETV4
ADAMTS13	EXOC3L2
ADAMTS13	FAM105A
ADAMTS13	FAM119B
ADAMTS13	FAM131A
ADAMTS13	FGF3
ADAMTS13	FOXB1
ADAMTS13	FRMPD4
ADAMTS13	FTH1
ADAMTS13	GABBR1
ADAMTS13	GFRA4
ADAMTS13	GLIS2
ADAMTS13	GNRH2
ADAMTS13	GPR137B
ADAMTS13	GPR83
ADAMTS13	GRIN1
ADAMTS13	H2AFV
ADAMTS13	HCRT
ADAMTS13	HECW1
ADAMTS13	HIPK1
ADAMTS13	ID1
ADAMTS13	IL26
ADAMTS13	IMMT
ADAMTS13	IWS1
ADAMTS13	JAK1
ADAMTS13	JMJD5
ADAMTS13	KIAA0895
ADAMTS13	KIAA1012
ADAMTS13	KISS1R
ADAMTS13	KLK14
ADAMTS13	KLK15
ADAMTS13	KLK3
ADAMTS13	KPNA3
ADAMTS13	KRTAP1-1
ADAMTS13	KRTAP5-9
ADAMTS13	LCE1F
ADAMTS13	LCE2A
ADAMTS13	LCE3A
ADAMTS13	LDB1
ADAMTS13	LMBR1
ADAMTS13	MAEA
ADAMTS13	MAGEF1
ADAMTS13	MASP1
ADAMTS13	MC5R
ADAMTS13	MECP2
ADAMTS13	MFAP1
ADAMTS13	MIB1
ADAMTS13	MIP
ADAMTS13	MIXL1
ADAMTS13	MLXIPL
ADAMTS13	MOBP
ADAMTS13	MON1B
ADAMTS13	MOS
ADAMTS13	MS4A3
ADAMTS13	MYST3
ADAMTS13	NEK4
ADAMTS13	NEUROG1
ADAMTS13	NOG
ADAMTS13	NPBWR2
ADAMTS13	NRF1
ADAMTS13	NRG4
ADAMTS13	NUDC
ADAMTS13	NUP160
ADAMTS13	NXF3
ADAMTS13	OPN1SW
ADAMTS13	PADI4
ADAMTS13	PDE4C
ADAMTS13	PKNOX1
ADAMTS13	POM121
ADAMTS13	POU5F1
ADAMTS13	PRB4
ADAMTS13	PREPL
ADAMTS13	PRIC285
ADAMTS13	PRLHR
ADAMTS13	PROP1
ADAMTS13	PSMC2
ADAMTS13	PXN
ADAMTS13	QRICH1
ADAMTS13	RAB23
ADAMTS13	RNF4
ADAMTS13	RPL10
ADAMTS13	RPS9
ADAMTS13	RRN3
ADAMTS13	RTF1
ADAMTS13	RXFP3
ADAMTS13	SBNO1
ADAMTS13	SC4MOL
ADAMTS13	SEC24D
ADAMTS13	SERTAD3
ADAMTS13	SLC17A7
ADAMTS13	SLC25A17
ADAMTS13	SLC34A3
ADAMTS13	SLC39A5
ADAMTS13	SLC9A3
ADAMTS13	SMAD7
ADAMTS13	SMARCA5
ADAMTS13	SNAPC3
ADAMTS13	SP3
ADAMTS13	STAM2
ADAMTS13	SUMO3
ADAMTS13	TBC1D5
ADAMTS13	TBX6
ADAMTS13	TERT
ADAMTS13	THEM5
ADAMTS13	TMEM106B
ADAMTS13	TMEM14B
ADAMTS13	TMIGD2
ADAMTS13	TMOD3
ADAMTS13	TMTC2
ADAMTS13	TRIOBP
ADAMTS13	TRIP4
ADAMTS13	TTLL1
ADAMTS13	UCN2
ADAMTS13	UCP3
ADAMTS13	UEVLD
ADAMTS13	UHMK1
ADAMTS13	USP38
ADAMTS13	UTF1
ADAMTS13	VDAC1
ADAMTS13	VDAC3
ADAMTS13	WAPAL
ADAMTS13	WDR35
ADAMTS13	WDR45L
ADAMTS13	WDR7
ADAMTS13	WDR75
ADAMTS13	WDTC1
ADAMTS13	WHSC1L1
ADAMTS13	ZCCHC14
ADAMTS13	ZDHHC8
ADAMTS13	ZKSCAN4
ADAMTS13	ZNF197
ADAMTS13	ZNF638
AFAP1	AGER
AFAP1	ANGPT4
AFAP1	ASB17
AFAP1	ATP2B2
AFAP1	ATP9B
AFAP1	ATRN
AFAP1	BBS9
AFAP1	BLNK
AFAP1	BRF2
AFAP1	BTBD10
AFAP1	C10orf119
AFAP1	C10orf95
AFAP1	C14orf101
AFAP1	C14orf106
AFAP1	C15orf44
AFAP1	C17orf88
AFAP1	C20orf135
AFAP1	C22orf28
AFAP1	C2orf42
AFAP1	C3orf62
AFAP1	C7orf51
AFAP1	C9orf80
AFAP1	CACNA1A
AFAP1	CAPRIN1
AFAP1	CASQ1
AFAP1	CCDC102B
AFAP1	CCDC52
AFAP1	CCDC90A
AFAP1	CD63
AFAP1	CDC23
AFAP1	CDK5R2
AFAP1	CEND1
AFAP1	CHERP
AFAP1	CLDN15
AFAP1	CLDN16
AFAP1	CLDN17
AFAP1	CLPTM1L
AFAP1	CLSTN1
AFAP1	CNOT4
AFAP1	COX10
AFAP1	CREB1
AFAP1	CRYAA
AFAP1	CTNNA1
AFAP1	CYB561D1
AFAP1	CYP8B1
AFAP1	DAB1
AFAP1	DENND4C
AFAP1	DGKQ
AFAP1	DHH
AFAP1	DPY19L3
AFAP1	DUSP9
AFAP1	DYRK1B
AFAP1	EIF4A3
AFAP1	EIF4H
AFAP1	ENTPD1
AFAP1	ERCC6
AFAP1	ETV4
AFAP1	EXOC3L2
AFAP1	FAM105A
AFAP1	FAM119B
AFAP1	FAM131A
AFAP1	FGF3
AFAP1	FOXB1
AFAP1	FRMPD4
AFAP1	FTH1
AFAP1	GABBR1
AFAP1	GFRA4
AFAP1	GLIS2
AFAP1	GNRH2
AFAP1	GPR137B
AFAP1	GPR83
AFAP1	GRIN1
AFAP1	H2AFV
AFAP1	HCRT
AFAP1	HECW1
AFAP1	HIPK1
AFAP1	ID1
AFAP1	IL26
AFAP1	IMMT
AFAP1	IWS1
AFAP1	JAK1
AFAP1	JMJD5
AFAP1	KIAA0895
AFAP1	KIAA1012
AFAP1	KISS1R
AFAP1	KLK14
AFAP1	KLK15
AFAP1	KLK3
AFAP1	KPNA3
AFAP1	KRTAP1-1
AFAP1	KRTAP5-9
AFAP1	LCE1F
AFAP1	LCE2A
AFAP1	LCE3A
AFAP1	LDB1
AFAP1	LMBR1
AFAP1	MAEA
AFAP1	MAGEF1
AFAP1	MASP1
AFAP1	MC5R
AFAP1	MECP2
AFAP1	MFAP1
AFAP1	MIB1
AFAP1	MIP
AFAP1	MIXL1
AFAP1	MLXIPL
AFAP1	MOBP
AFAP1	MON1B
AFAP1	MOS
AFAP1	MS4A3
AFAP1	MYST3
AFAP1	NEK4
AFAP1	NEUROG1
AFAP1	NOG
AFAP1	NPBWR2
AFAP1	NRF1
AFAP1	NRG4
AFAP1	NUDC
AFAP1	NUP160
AFAP1	NXF3
AFAP1	OPN1SW
AFAP1	PADI4
AFAP1	PDE4C
AFAP1	PKNOX1
AFAP1	POM121
AFAP1	POU5F1
AFAP1	PRB4
AFAP1	PREPL
AFAP1	PRIC285
AFAP1	PRLHR
AFAP1	PROP1
AFAP1	PSMC2
AFAP1	PXN
AFAP1	QRICH1
AFAP1	RAB23
AFAP1	RNF4
AFAP1	RPL10
AFAP1	RPS9
AFAP1	RRN3
AFAP1	RTF1
AFAP1	RXFP3
AFAP1	SBNO1
AFAP1	SC4MOL
AFAP1	SEC24D
AFAP1	SERTAD3
AFAP1	SLC17A7
AFAP1	SLC25A17
AFAP1	SLC34A3
AFAP1	SLC39A5
AFAP1	SLC9A3
AFAP1	SMAD7
AFAP1	SMARCA5
AFAP1	SNAPC3
AFAP1	SP3
AFAP1	STAM2
AFAP1	SUMO3
AFAP1	TBC1D5
AFAP1	TBX6
AFAP1	TERT
AFAP1	THEM5
AFAP1	TMEM106B
AFAP1	TMEM14B
AFAP1	TMIGD2
AFAP1	TMOD3
AFAP1	TMTC2
AFAP1	TRIOBP
AFAP1	TRIP4
AFAP1	TTLL1
AFAP1	UCN2
AFAP1	UCP3
AFAP1	UEVLD
AFAP1	UHMK1
AFAP1	USP38
AFAP1	UTF1
AFAP1	VDAC1
AFAP1	VDAC3
AFAP1	WAPAL
AFAP1	WDR35
AFAP1	WDR45L
AFAP1	WDR7
AFAP1	WDR75
AFAP1	WDTC1
AFAP1	WHSC1L1
AFAP1	ZCCHC14
AFAP1	ZDHHC8
AFAP1	ZKSCAN4
AFAP1	ZNF197
AFAP1	ZNF638
AGER	ANGPT4
AGER	ASB17
AGER	ATP2B2
AGER	ATP9B
AGER	ATRN
AGER	BBS9
AGER	BLNK
AGER	BRF2
AGER	BTBD10
AGER	C10orf119
AGER	C10orf95
AGER	C14orf101
AGER	C14orf106
AGER	C15orf44
AGER	C17orf88
AGER	C20orf135
AGER	C22orf28
AGER	C2orf42
AGER	C3orf62
AGER	C7orf51
AGER	C9orf80
AGER	CACNA1A
AGER	CAPRIN1
AGER	CASQ1
AGER	CCDC102B
AGER	CCDC52
AGER	CCDC90A
AGER	CD63
AGER	CDC23
AGER	CDK5R2
AGER	CEND1
AGER	CHERP
AGER	CLDN15
AGER	CLDN16
AGER	CLDN17
AGER	CLPTM1L
AGER	CLSTN1
AGER	CNOT4
AGER	COX10
AGER	CREB1
AGER	CRYAA
AGER	CTNNA1
AGER	CYB561D1
AGER	CYP8B1
AGER	DAB1
AGER	DENND4C
AGER	DGKQ
AGER	DHH
AGER	DPY19L3
AGER	DUSP9
AGER	DYRK1B
AGER	EIF4A3
AGER	EIF4H
AGER	ENTPD1
AGER	ERCC6
AGER	ETV4
AGER	EXOC3L2
AGER	FAM105A
AGER	FAM119B
AGER	FAM131A
AGER	FGF3
AGER	FOXB1
AGER	FRMPD4
AGER	FTH1
AGER	GABBR1
AGER	GFRA4
AGER	GLIS2
AGER	GNRH2
AGER	GPR137B
AGER	GPR83
AGER	GRIN1
AGER	H2AFV
AGER	HCRT
AGER	HECW1
AGER	HIPK1
AGER	ID1
AGER	IL26
AGER	IMMT
AGER	IWS1
AGER	JAK1
AGER	JMJD5
AGER	KIAA0895
AGER	KIAA1012
AGER	KISS1R
AGER	KLK14
AGER	KLK15
AGER	KLK3
AGER	KPNA3
AGER	KRTAP1-1
AGER	KRTAP5-9
AGER	LCE1F
AGER	LCE2A
AGER	LCE3A
AGER	LDB1
AGER	LMBR1
AGER	MAEA
AGER	MAGEF1
AGER	MASP1
AGER	MC5R
AGER	MECP2
AGER	MFAP1
AGER	MIB1
AGER	MIP
AGER	MIXL1
AGER	MLXIPL
AGER	MOBP
AGER	MON1B
AGER	MOS
AGER	MS4A3
AGER	MYST3
AGER	NEK4
AGER	NEUROG1
AGER	NOG
AGER	NPBWR2
AGER	NRF1
AGER	NRG4
AGER	NUDC
AGER	NUP160
AGER	NXF3
AGER	OPN1SW
AGER	PADI4
AGER	PDE4C
AGER	PKNOX1
AGER	POM121
AGER	POU5F1
AGER	PRB4
AGER	PREPL
AGER	PRIC285
AGER	PRLHR
AGER	PROP1
AGER	PSMC2
AGER	PXN
AGER	QRICH1
AGER	RAB23
AGER	RNF4
AGER	RPL10
AGER	RPS9
AGER	RRN3
AGER	RTF1
AGER	RXFP3
AGER	SBNO1
AGER	SC4MOL
AGER	SEC24D
AGER	SERTAD3
AGER	SLC17A7
AGER	SLC25A17
AGER	SLC34A3
AGER	SLC39A5
AGER	SLC9A3
AGER	SMAD7
AGER	SMARCA5
AGER	SNAPC3
AGER	SP3
AGER	STAM2
AGER	SUMO3
AGER	TBC1D5
AGER	TBX6
AGER	TERT
AGER	THEM5
AGER	TMEM106B
AGER	TMEM14B
AGER	TMIGD2
AGER	TMOD3
AGER	TMTC2
AGER	TRIOBP
AGER	TRIP4
AGER	TTLL1
AGER	UCN2
AGER	UCP3
AGER	UEVLD
AGER	UHMK1
AGER	USP38
AGER	UTF1
AGER	VDAC1
AGER	VDAC3
AGER	WAPAL
AGER	WDR35
AGER	WDR45L
AGER	WDR7
AGER	WDR75
AGER	WDTC1
AGER	WHSC1L1
AGER	ZCCHC14
AGER	ZDHHC8
AGER	ZKSCAN4
AGER	ZNF197
AGER	ZNF638
ANGPT4	ASB17
ANGPT4	ATP2B2
ANGPT4	ATP9B
ANGPT4	ATRN
ANGPT4	BBS9
ANGPT4	BLNK
ANGPT4	BRF2
ANGPT4	BTBD10
ANGPT4	C10orf119
ANGPT4	C10orf95
ANGPT4	C14orf101
ANGPT4	C14orf106
ANGPT4	C15orf44
ANGPT4	C17orf88
ANGPT4	C20orf135
ANGPT4	C22orf28
ANGPT4	C2orf42
ANGPT4	C3orf62
ANGPT4	C7orf51
ANGPT4	C9orf80
ANGPT4	CACNA1A
ANGPT4	CAPRIN1
ANGPT4	CASQ1
ANGPT4	CCDC102B
ANGPT4	CCDC52
ANGPT4	CCDC90A
ANGPT4	CD63
ANGPT4	CDC23
ANGPT4	CDK5R2
ANGPT4	CEND1
ANGPT4	CHERP
ANGPT4	CLDN15
ANGPT4	CLDN16
ANGPT4	CLDN17
ANGPT4	CLPTM1L
ANGPT4	CLSTN1
ANGPT4	CNOT4
ANGPT4	COX10
ANGPT4	CREB1
ANGPT4	CRYAA
ANGPT4	CTNNA1
ANGPT4	CYB561D1
ANGPT4	CYP8B1
ANGPT4	DAB1
ANGPT4	DENND4C
ANGPT4	DGKQ
ANGPT4	DHH
ANGPT4	DPY19L3
ANGPT4	DUSP9
ANGPT4	DYRK1B
ANGPT4	EIF4A3
ANGPT4	EIF4H
ANGPT4	ENTPD1
ANGPT4	ERCC6
ANGPT4	ETV4
ANGPT4	EXOC3L2
ANGPT4	FAM105A
ANGPT4	FAM119B
ANGPT4	FAM131A
ANGPT4	FGF3
ANGPT4	FOXB1
ANGPT4	FRMPD4
ANGPT4	FTH1
ANGPT4	GABBR1
ANGPT4	GFRA4
ANGPT4	GLIS2
ANGPT4	GNRH2
ANGPT4	GPR137B
ANGPT4	GPR83
ANGPT4	GRIN1
ANGPT4	H2AFV
ANGPT4	HCRT
ANGPT4	HECW1
ANGPT4	HIPK1
ANGPT4	ID1
ANGPT4	IL26
ANGPT4	IMMT
ANGPT4	IWS1
ANGPT4	JAK1
ANGPT4	JMJD5
ANGPT4	KIAA0895
ANGPT4	KIAA1012
ANGPT4	KISS1R
ANGPT4	KLK14
ANGPT4	KLK15
ANGPT4	KLK3
ANGPT4	KPNA3
ANGPT4	KRTAP1-1
ANGPT4	KRTAP5-9
ANGPT4	LCE1F
ANGPT4	LCE2A
ANGPT4	LCE3A
ANGPT4	LDB1
ANGPT4	LMBR1
ANGPT4	MAEA
ANGPT4	MAGEF1
ANGPT4	MASP1
ANGPT4	MC5R
ANGPT4	MECP2
ANGPT4	MFAP1
ANGPT4	MIB1
ANGPT4	MIP
ANGPT4	MIXL1
ANGPT4	MLXIPL
ANGPT4	MOBP
ANGPT4	MON1B
ANGPT4	MOS
ANGPT4	MS4A3
ANGPT4	MYST3
ANGPT4	NEK4
ANGPT4	NEUROG1
ANGPT4	NOG
ANGPT4	NPBWR2
ANGPT4	NRF1
ANGPT4	NRG4
ANGPT4	NUDC
ANGPT4	NUP160
ANGPT4	NXF3
ANGPT4	OPN1SW
ANGPT4	PADI4
ANGPT4	PDE4C
ANGPT4	PKNOX1
ANGPT4	POM121
ANGPT4	POU5F1
ANGPT4	PRB4
ANGPT4	PREPL
ANGPT4	PRIC285
ANGPT4	PRLHR
ANGPT4	PROP1
ANGPT4	PSMC2
ANGPT4	PXN
ANGPT4	QRICH1
ANGPT4	RAB23
ANGPT4	RNF4
ANGPT4	RPL10
ANGPT4	RPS9
ANGPT4	RRN3
ANGPT4	RTF1
ANGPT4	RXFP3
ANGPT4	SBNO1
ANGPT4	SC4MOL
ANGPT4	SEC24D
ANGPT4	SERTAD3
ANGPT4	SLC17A7
ANGPT4	SLC25A17
ANGPT4	SLC34A3
ANGPT4	SLC39A5
ANGPT4	SLC9A3
ANGPT4	SMAD7
ANGPT4	SMARCA5
ANGPT4	SNAPC3
ANGPT4	SP3
ANGPT4	STAM2
ANGPT4	SUMO3
ANGPT4	TBC1D5
ANGPT4	TBX6
ANGPT4	TERT
ANGPT4	THEM5
ANGPT4	TMEM106B
ANGPT4	TMEM14B
ANGPT4	TMIGD2
ANGPT4	TMOD3
ANGPT4	TMTC2
ANGPT4	TRIOBP
ANGPT4	TRIP4
ANGPT4	TTLL1
ANGPT4	UCN2
ANGPT4	UCP3
ANGPT4	UEVLD
ANGPT4	UHMK1
ANGPT4	USP38
ANGPT4	UTF1
ANGPT4	VDAC1
ANGPT4	VDAC3
ANGPT4	WAPAL
ANGPT4	WDR35
ANGPT4	WDR45L
ANGPT4	WDR7
ANGPT4	WDR75
ANGPT4	WDTC1
ANGPT4	WHSC1L1
ANGPT4	ZCCHC14
ANGPT4	ZDHHC8
ANGPT4	ZKSCAN4
ANGPT4	ZNF197
ANGPT4	ZNF638
ASB17	ATP2B2
ASB17	ATP9B
ASB17	ATRN
ASB17	BBS9
ASB17	BLNK
ASB17	BRF2
ASB17	BTBD10
ASB17	C10orf119
ASB17	C10orf95
ASB17	C14orf101
ASB17	C14orf106
ASB17	C15orf44
ASB17	C17orf88
ASB17	C20orf135
ASB17	C22orf28
ASB17	C2orf42
ASB17	C3orf62
ASB17	C7orf51
ASB17	C9orf80
ASB17	CACNA1A
ASB17	CAPRIN1
ASB17	CASQ1
ASB17	CCDC102B
ASB17	CCDC52
ASB17	CCDC90A
ASB17	CD63
ASB17	CDC23
ASB17	CDK5R2
ASB17	CEND1
ASB17	CHERP
ASB17	CLDN15
ASB17	CLDN16
ASB17	CLDN17
ASB17	CLPTM1L
ASB17	CLSTN1
ASB17	CNOT4
ASB17	COX10
ASB17	CREB1
ASB17	CRYAA
ASB17	CTNNA1
ASB17	CYB561D1
ASB17	CYP8B1
ASB17	DAB1
ASB17	DENND4C
ASB17	DGKQ
ASB17	DHH
ASB17	DPY19L3
ASB17	DUSP9
ASB17	DYRK1B
ASB17	EIF4A3
ASB17	EIF4H
ASB17	ENTPD1
ASB17	ERCC6
ASB17	EXOC3L2
ASB17	FAM105A
ASB17	FAM119B
ASB17	FAM131A
ASB17	FGF3
ASB17	FOXB1
ASB17	FRMPD4
ASB17	FTH1
ASB17	GABBR1
ASB17	GFRA4
ASB17	GLIS2
ASB17	GNRH2
ASB17	GPR137B
ASB17	GPR83
ASB17	GRIN1
ASB17	H2AFV
ASB17	HCRT
ASB17	HECW1
ASB17	HIPK1
ASB17	ID1
ASB17	IL26
ASB17	IMMT
ASB17	IWS1
ASB17	JAK1
ASB17	JMJD5
ASB17	KIAA0895
ASB17	KIAA1012
ASB17	KISS1R
ASB17	KLK14
ASB17	KLK15
ASB17	KLK3
ASB17	KPNA3
ASB17	KRTAP1-1
ASB17	KRTAP5-9
ASB17	LCE1F
ASB17	LCE2A
ASB17	LCE3A
ASB17	LDB1
ASB17	LMBR1
ASB17	MAEA
ASB17	MAGEF1
ASB17	MASP1
ASB17	MC5R
ASB17	MECP2
ASB17	MFAP1
ASB17	MIB1
ASB17	MIP
ASB17	MIXL1
ASB17	MLXIPL
ASB17	MOBP
ASB17	MON1B
ASB17	MOS
ASB17	MS4A3
ASB17	MYST3
ASB17	NEK4
ASB17	NEUROG1
ASB17	NOG
ASB17	NPBWR2
ASB17	NRF1
ASB17	NRG4
ASB17	NUDC
ASB17	NUP160
ASB17	NXF3
ASB17	OPN1SW
ASB17	PADI4
ASB17	PDE4C
ASB17	PKNOX1
ASB17	POM121
ASB17	POU5F1
ASB17	PRB4
ASB17	PREPL
ASB17	PRIC285
ASB17	PRLHR
ASB17	PROP1
ASB17	PSMC2
ASB17	PXN
ASB17	QRICH1
ASB17	RAB23
ASB17	RNF4
ASB17	RPL10
ASB17	RPS9
ASB17	RRN3
ASB17	RTF1
ASB17	RXFP3
ASB17	SBNO1
ASB17	SC4MOL
ASB17	SEC24D
ASB17	SERTAD3
ASB17	SLC17A7
ASB17	SLC25A17
ASB17	SLC34A3
ASB17	SLC39A5
ASB17	SLC9A3
ASB17	SMAD7
ASB17	SMARCA5
ASB17	SNAPC3
ASB17	SP3
ASB17	STAM2
ASB17	SUMO3
ASB17	TBC1D5
ASB17	TBX6
ASB17	THEM5
ASB17	TMEM106B
ASB17	TMEM14B
ASB17	TMIGD2
ASB17	TMOD3
ASB17	TRIOBP
ASB17	TRIP4
ASB17	TTLL1
ASB17	UCN2
ASB17	UCP3
ASB17	UEVLD
ASB17	UHMK1
ASB17	USP38
ASB17	UTF1
ASB17	VDAC1
ASB17	VDAC3
ASB17	WAPAL
ASB17	WDR35
ASB17	WDR45L
ASB17	WDR7
ASB17	WDR75
ASB17	WDTC1
ASB17	WHSC1L1
ASB17	ZCCHC14
ASB17	ZDHHC8
ASB17	ZKSCAN4
ASB17	ZNF197
ASB17	ZNF638
ATP2B2	ATP9B
ATP2B2	ATRN
ATP2B2	BBS9
ATP2B2	BLNK
ATP2B2	BRF2
ATP2B2	BTBD10
ATP2B2	C10orf119
ATP2B2	C10orf95
ATP2B2	C14orf101
ATP2B2	C14orf106
ATP2B2	C15orf44
ATP2B2	C17orf88
ATP2B2	C20orf135
ATP2B2	C22orf28
ATP2B2	C2orf42
ATP2B2	C3orf62
ATP2B2	C7orf51
ATP2B2	C9orf80
ATP2B2	CACNA1A
ATP2B2	CAPRIN1
ATP2B2	CASQ1
ATP2B2	CCDC102B
ATP2B2	CCDC52
ATP2B2	CCDC90A
ATP2B2	CD63
ATP2B2	CDC23
ATP2B2	CDK5R2
ATP2B2	CEND1
ATP2B2	CHERP
ATP2B2	CLDN15
ATP2B2	CLDN16
ATP2B2	CLDN17
ATP2B2	CLPTM1L
ATP2B2	CLSTN1
ATP2B2	CNOT4
ATP2B2	COX10
ATP2B2	CREB1
ATP2B2	CRYAA
ATP2B2	CTNNA1
ATP2B2	CYB561D1
ATP2B2	CYP8B1
ATP2B2	DAB1
ATP2B2	DENND4C
ATP2B2	DGKQ
ATP2B2	DHH
ATP2B2	DPY19L3
ATP2B2	DUSP9
ATP2B2	DYRK1B
ATP2B2	EIF4A3
ATP2B2	EIF4H
ATP2B2	ENTPD1
ATP2B2	ERCC6
ATP2B2	ETV4
ATP2B2	EXOC3L2
ATP2B2	FAM105A
ATP2B2	FAM119B
ATP2B2	FAM131A
ATP2B2	FGF3
ATP2B2	FOXB1
ATP2B2	FRMPD4
ATP2B2	FTH1
ATP2B2	GABBR1
ATP2B2	GFRA4
ATP2B2	GLIS2
ATP2B2	GNRH2
ATP2B2	GPR137B
ATP2B2	GPR83
ATP2B2	GRIN1
ATP2B2	H2AFV
ATP2B2	HCRT
ATP2B2	HECW1
ATP2B2	HIPK1
ATP2B2	ID1
ATP2B2	IL26
ATP2B2	IMMT
ATP2B2	IWS1
ATP2B2	JAK1
ATP2B2	JMJD5
ATP2B2	KIAA0895
ATP2B2	KIAA1012
ATP2B2	KISS1R
ATP2B2	KLK14
ATP2B2	KLK15
ATP2B2	KLK3
ATP2B2	KPNA3
ATP2B2	KRTAP1-1
ATP2B2	KRTAP5-9
ATP2B2	LCE1F
ATP2B2	LCE2A
ATP2B2	LCE3A
ATP2B2	LDB1
ATP2B2	LMBR1
ATP2B2	MAEA
ATP2B2	MAGEF1
ATP2B2	MASP1
ATP2B2	MC5R
ATP2B2	MECP2
ATP2B2	MFAP1
ATP2B2	MIB1
ATP2B2	MIP
ATP2B2	MIXL1
ATP2B2	MLXIPL
ATP2B2	MOBP
ATP2B2	MON1B
ATP2B2	MOS
ATP2B2	MS4A3
ATP2B2	MYST3
ATP2B2	NEK4
ATP2B2	NEUROG1
ATP2B2	NOG
ATP2B2	NPBWR2
ATP2B2	NRF1
ATP2B2	NRG4
ATP2B2	NUDC
ATP2B2	NUP160
ATP2B2	NXF3
ATP2B2	OPN1SW
ATP2B2	PADI4
ATP2B2	PDE4C
ATP2B2	PKNOX1
ATP2B2	POM121
ATP2B2	POU5F1
ATP2B2	PRB4
ATP2B2	PREPL
ATP2B2	PRIC285
ATP2B2	PRLHR
[truncated: 16,843 more rows]
